# Supplementary material for: Whole exome sequencing in 342 congenital cardiac left sided lesion cases reveals extensive genetic heterogeneity and complex inheritance patterns
Source: Genome Med. 2017 Oct 31;9:95. doi: 10.1186/s13073-017-0482-5 (PMC5664429; doi:10.1186/s13073-017-0482-5)
Supplement: Supplementary file 1 — Known LSL genes. Excel worksheet. (XLSX 11 kb) [file 13073_2017_482_MOESM1_ESM.xlsx]

## Sheet: TableS1-KnownLSLGenes
Gene	HLHS	AS	CoA	IAA	Shone complex
ACVR2B	✓	.	.	.	.		Associated phenotypes are shown in each column – HLHS – Hypoplastic Left Heart syndrome; AS – Aortic valve stenosis; CoA – coarctation of the aorta; IAA – interrupted aortic arch types B and C.
BRAF	.	.	✓	.	.
CBL	.	.	✓	.	.
CHD7	.	.	.	✓	.
CREBBP	✓	.	✓	.	.
DHCR7	✓	.	✓	.	.
DTNA	✓	.	.	.	.
EVC,EVC2	✓	.	.	.	.
FGD1	.	✓	✓	.	.
FOXC1	.	✓	.	.	.
FOXF1-FOXC2-FOXL1 deletion	✓	.	.	.	.
JAG1	.	.	✓	.	.
KCNJ2	.	.	✓	.	.
KRAS	.	.	✓	.	.
LEFTY2	✓	.		.	.
MKS1	.	.	✓	.	.
MLL2	.	.	✓	.	.
NF1	.	.	✓	.	.
NOTCH2	.	.	✓	.	.
NRAS	.	.	✓	.
NSDHL	.	.	✓	.	✓
PEX genes	✓	.		.	.
PTPN11	.	.	✓	.	.
RAF1	.	.	✓	.	.
SHOC2	.	.	✓	.	.
SOS1	.	.	✓	.	.
TBX1	.	.	.	✓	.
TBX5	✓	.	.	.	.
ZIC3	✓	.	✓	.	.
