# Supplementary material for: Whole exome sequencing in 342 congenital cardiac left sided lesion cases reveals extensive genetic heterogeneity and complex inheritance patterns
Source: Genome Med. 2017 Oct 31;9:95. doi: 10.1186/s13073-017-0482-5 (PMC5664429; doi:10.1186/s13073-017-0482-5)
Supplement: Supplementary file 2 — Quantitative comparison of whole exome sequencing data from LSL discovery cohort and ARIC cohort. Excel worksheet. (XLSX 8 kb) [file 13073_2017_482_MOESM2_ESM.xlsx]

## Sheet: TableS2-WES cohorts
Feature	ARIC	LSL
Het	14,493.97 (587.73)	14,669.61 (986.81)
Homo	8,204.09 (301.99)	8,321.78 (534.60)
Ti	22,895.69 (744.71)	23,084.29 (1,442.65)
Tv	7,582.58 (264.27)	7,669.32 (485.89)
TiTv	3.02 (0.03)	3.01 (0.031)
