# Supplementary material for: Whole exome sequencing in 342 congenital cardiac left sided lesion cases reveals extensive genetic heterogeneity and complex inheritance patterns
Source: Genome Med. 2017 Oct 31;9:95. doi: 10.1186/s13073-017-0482-5 (PMC5664429; doi:10.1186/s13073-017-0482-5)
Supplement: Supplementary file 3 — A priori gene list. Excel worksheet. (XLSX 110 kb) [file 13073_2017_482_MOESM3_ESM.xlsx]

## Sheet: TableS3- a priori gene list
GN	Tier	N_sources	CVMhu	MGI	ZFIN	HHE	HH	NOTCH	TGFB	PITX2	PCD	HE	Literature
ABCC9	1	3	CVMhu	MGI	.	.	.	.	.	PITX2	.	.	.		Gene support symbols are given in each column: CVM = known role in human cardiovascular malformation, MGI = mouse genome informatics; ZFIN = zebrafish network; HHE = hedgehog signaling (KEGG); NOTCH = NOTCH related (KEGG); TGFB = Transforming growth factor beta related; PITX2 = downstream transcriptional target of Paired-like homeodomain 2 as determined by ChIPSeq; PCD = primary ciliary dyskinesi…
ACTB	1	2	CVMhu	MGI	.	.	.	.	.	.	.	.	.
ACTC1	1	3	CVMhu	MGI	.	.	.	.	.	.	.	.	LIT
ADAM17	1	3	CVMhu	MGI	.	.	.	NOTCH	.	.	.	.	.
ADAMTS10	1	1	CVMhu	.	.	.	.	.	.	.	.	.	.
ADAMTSL2	1	1	CVMhu	.	.	.	.	.	.	.	.	.	.
B3GALT6	1	1	CVMhu	.	.	.	.	.	.	.	.	.	.
B3GAT3	1	1	CVMhu	.	.	.	.	.	.	.	.	.	.
CEP57	1	1	CVMhu	.	.	.	.	.	.	.	.	.	.
CHST3	1	1	CVMhu	.	.	.	.	.	.	.	.	.	.
COL1A1	1	2	CVMhu	MGI	.	.	.	.	.	.	.	.	.
COL1A2	1	2	CVMhu	MGI	.	.	.	.	.	.	.	.	.
DHCR7	1	4	CVMhu	MGI	.	.	.	.	.	PITX2	.	.	LIT
DIS3L2	1	1	CVMhu	.	.	.	.	.	.	.	.	.	.
DTNA	1	2	CVMhu	MGI	.	.	.	.	.	.	.	.	.
ELN	1	3	CVMhu	MGI	.	.	.	.	.	.	.	.	LIT
ESCO2	1	3	CVMhu	.	ZFIN	.	.	.	.	.	.	.	LIT
FBLN5	1	2	CVMhu	MGI	.	.	.	.	.	.	.	.	.
FBN2	1	5	CVMhu	MGI	ZFIN	HHE	.	.	.	.	.	.	LIT
GLI3	1	3	CVMhu	MGI	.	.	HH	.	.	.	.	.	.
HDAC4	1	1	CVMhu	.	.	.	.	.	.	.	.	.	.
IFT122	1	3	CVMhu	MGI	.	.	.	.	.	.	.	.	LIT
IFT43	1	1	CVMhu	.	.	.	.	.	.	.	.	.	.
KCNJ2	1	3	CVMhu	MGI	.	.	.	.	.	.	.	.	LIT
KDM6A	1	2	CVMhu	MGI	.	.	.	.	.	.	.	.	.
KMT2D	1	1	CVMhu	.	.	.	.	.	.	.	.	.	.
LDB3	1	2	CVMhu	.	.	.	.	.	.	.	.	TIGER	.
MIB1	1	3	CVMhu	MGI	.	.	.	.	.	.	.	TIGER	.
MYBPC3	1	3	CVMhu	MGI	.	.	.	.	.	.	.	TIGER	.
MYH7	1	3	CVMhu	.	ZFIN	.	.	.	.	.	.	TIGER	.
NOTCH1	1	4	CVMhu	MGI	.	.	.	NOTCH	.	.	.	.	LIT
NSD1	1	2	CVMhu	.	.	.	.	.	.	.	.	.	LIT
PEX1	1	2	CVMhu	.	.	.	.	.	.	.	.	.	LIT
PKD1	1	2	CVMhu	MGI	.	.	.	.	.	.	.	.	.
PRDM16	1	2	CVMhu	MGI	.	.	.	.	.	.	.	.	.
RPS6KA3	1	1	CVMhu	.	.	.	.	.	.	.	.	.	.
SKIV2L	1	1	CVMhu	.	.	.	.	.	.	.	.	.	.
SLC2A10	1	4	CVMhu	MGI	ZFIN	.	.	.	.	.	.	.	LIT
SMAD4	1	5	CVMhu	MGI	.	HHE	.	.	TGFB	.	.	.	LIT
SMAD6	1	3	CVMhu	MGI	.	.	.	.	TGFB	.	.	.	.
SNIP1	1	1	CVMhu	.	.	.	.	.	.	.	.	.	.
SPRED1	1	2	CVMhu	.	ZFIN	.	.	.	.	.	.	.	.
SRCAP	1	1	CVMhu	.	.	.	.	.	.	.	.	.	.
TBX1	1	4	CVMhu	MGI	ZFIN	.	.	.	.	.	.	.	LIT
TBX5	1	5	CVMhu	MGI	ZFIN	.	.	.	.	PITX2	.	.	LIT
TNNT2	1	4	CVMhu	MGI	ZFIN	.	.	.	.	.	.	TIGER	.
TPM1	1	2	CVMhu	.	.	.	.	.	.	.	.	TIGER	.
TTC37	1	1	CVMhu	.	.	.	.	.	.	.	.	.	.
UBE3B	1	2	CVMhu	MGI	.	.	.	.	.	.	.	.	.
ABCC6	2	2	CVMhu	MGI	.	.	.	.	.	.	.	.	.
ACVR2B	2	4	CVMhu	MGI	.	.	.	.	TGFB	.	.	.	LIT
AK7	2	2	CVMhu	.	.	.	.	.	.	.	PCD	.	.
AKT3	2	1	CVMhu	.	.	.	.	.	.	.	.	.	.
ALX3	2	1	CVMhu	.	.	.	.	.	.	.	.	.	.
AMER1	2	2	CVMhu	MGI	.	.	.	.	.	.	.	.	.
ANKS6	2	1	CVMhu	.	.	.	.	.	.	.	.	.	.
ARHGAP31	2	1	CVMhu	.	.	.	.	.	.	.	.	.	.
ARL6	2	3	CVMhu	MGI	ZFIN	.	.	.	.	.	.	.	.
ASXL1	2	1	CVMhu	.	.	.	.	.	.	.	.	.	.
ATRX	2	3	CVMhu	MGI	.	.	.	.	.	PITX2	.	.	.
B3GALTL	2	1	CVMhu	.	.	.	.	.	.	.	.	.	.
BBS1	2	4	CVMhu	MGI	ZFIN	.	.	.	.	.	.	.	LIT
BBS10	2	2	CVMhu	.	.	.	.	.	.	.	.	.	LIT
BBS12	2	2	CVMhu	.	.	.	.	.	.	.	.	.	LIT
BBS2	2	2	CVMhu	.	.	.	.	.	.	.	.	.	LIT
BBS4	2	4	CVMhu	MGI	ZFIN	.	.	.	.	.	.	.	LIT
BBS5	2	2	CVMhu	.	.	.	.	.	.	.	.	.	LIT
BBS7	2	3	CVMhu	MGI	.	.	.	.	.	.	.	.	LIT
BBS9	2	2	CVMhu	.	.	.	.	.	.	.	.	.	LIT
BCL9L	2	1	CVMhu	.	.	.	.	.	.	.	.	.	.
BCOR	2	3	CVMhu	MGI	.	.	.	.	.	.	.	.	LIT
BMP2	2	5	CVMhu	MGI	ZFIN	.	HH	.	TGFB	.	.	.	.
BRAF	2	2	CVMhu	MGI	.	.	.	.	.	.	.	.	.
CBL	2	2	CVMhu	MGI	.	.	.	.	.	.	.	.	.
CCBE1	2	1	CVMhu	.	.	.	.	.	.	.	.	.	.
CCDC103	2	2	CVMhu	.	.	.	.	.	.	.	PCD	.	.
CCDC11	2	1	CVMhu	.	.	.	.	.	.	.	.	.	.
CCDC114	2	2	CVMhu	.	.	.	.	.	.	.	PCD	.	.
CCDC28B	2	3	CVMhu	.	ZFIN	.	.	.	.	.	.	TIGER	.
CCDC39	2	5	CVMhu	MGI	ZFIN	.	.	.	.	.	PCD	.	LIT
CCDC40	2	4	CVMhu	.	ZFIN	.	.	.	.	.	PCD	.	LIT
CD96	2	1	CVMhu	.	.	.	.	.	.	.	.	.	.
CEP290	2	2	CVMhu	MGI	.	.	.	.	.	.	.	.	.
CFC1	2	3	CVMhu	MGI	.	.	.	.	.	.	.	.	LIT
CHD7	2	5	CVMhu	MGI	ZFIN	HHE	.	.	.	.	.	.	LIT
CHRM3	2	2	CVMhu	MGI	.	.	.	.	.	.	.	.	.
CHRNA1	2	1	CVMhu	.	.	.	.	.	.	.	.	.	.
CHRND	2	1	CVMhu	.	.	.	.	.	.	.	.	.	.
CHRNG	2	1	CVMhu	.	.	.	.	.	.	.	.	.	.
CITED2	2	3	CVMhu	MGI	.	.	.	.	.	.	.	.	LIT
COL2A1	2	2	CVMhu	MGI	.	.	.	.	.	.	.	.	.
COL3A1	2	2	CVMhu	MGI	.	.	.	.	.	.	.	.	.
COX7B	2	1	CVMhu	.	.	.	.	.	.	.	.	.	.
CREBBP	2	5	CVMhu	MGI	.	.	.	NOTCH	TGFB	.	.	.	LIT
CRELD1	2	2	CVMhu	.	.	.	.	.	.	.	.	.	LIT
DDX11	2	2	CVMhu	MGI	.	.	.	.	.	.	.	.	.
DHCR24	2	1	CVMhu	.	.	.	.	.	.	.	.	.	.
DLL3	2	2	CVMhu	.	.	.	.	NOTCH	.	.	.	.	.
DNAAF3	2	3	CVMhu	.	ZFIN	.	.	.	.	.	PCD	.	.
DNAH11	2	3	CVMhu	MGI	.	.	.	.	.	.	PCD	.	.
DNAH5	2	4	CVMhu	MGI	.	.	.	.	.	.	PCD	.	LIT
DNAI1	2	4	CVMhu	MGI	.	.	.	.	.	.	PCD	.	LIT
DNAI2	2	3	CVMhu	.	.	.	.	.	.	.	PCD	.	LIT
DNAL1	2	2	CVMhu	.	.	.	.	.	.	.	PCD	.	.
DOCK6	2	1	CVMhu	.	.	.	.	.	.	.	.	.	.
DYNC2H1	2	3	CVMhu	MGI	.	.	.	.	.	.	PCD	.	.
EFTUD2	2	1	CVMhu	.	.	.	.	.	.	.	.	.	.
EHMT1	2	2	CVMhu	.	.	.	.	.	.	.	.	.	LIT
ENPP1	2	2	CVMhu	MGI	.	.	.	.	.	.	.	.	.
EOGT	2	1	CVMhu	.	.	.	.	.	.	.	.	.	.
EVC	2	2	CVMhu	.	.	.	.	.	.	.	.	.	LIT
EVC2	2	2	CVMhu	.	.	.	.	.	.	.	.	.	LIT
FANCA	2	2	CVMhu	MGI	.	.	.	.	.	.	.	.	.
FANCC	2	1	CVMhu	.	.	.	.	.	.	.	.	.	.
FANCD2	2	1	CVMhu	.	.	.	.	.	.	.	.	.	.
FGFR2	2	2	CVMhu	MGI	.	.	.	.	.	.	.	.	.
FIG4	2	2	CVMhu	MGI	.	.	.	.	.	.	.	.	.
FLNA	2	3	CVMhu	MGI	.	.	.	.	.	.	.	.	LIT
FLNB	2	2	CVMhu	MGI	.	.	.	.	.	.	.	.	.
FOXC1	2	4	CVMhu	MGI	.	.	.	.	.	.	.	TIGER	LIT
FOXC2	2	2	CVMhu	MGI	.	.	.	.	.	.	.	.	.
FOXH1	2	3	CVMhu	MGI	.	.	.	.	.	.	.	.	LIT
G6PC3	2	1	CVMhu	.	.	.	.	.	.	.	.	.	.
GALNT11	2	2	CVMhu	.	.	.	.	.	.	.	.	.	LIT
GATA4	2	4	CVMhu	MGI	ZFIN	.	.	.	.	.	.	.	LIT
GATA6	2	5	CVMhu	MGI	ZFIN	.	.	.	.	PITX2	.	.	LIT
GDF1	2	3	CVMhu	MGI	.	.	.	.	.	.	.	.	LIT
GPC3	2	3	CVMhu	MGI	.	.	.	.	.	.	.	.	LIT
GPC6	2	2	CVMhu	.	.	.	.	.	.	PITX2	.	.	.
HEATR2	2	2	CVMhu	.	.	.	.	.	.	.	PCD	.	.
HES7	2	1	CVMhu	.	.	.	.	.	.	.	.	.	.
HOXD13	2	1	CVMhu	.	.	.	.	.	.	.	.	.	.
HYDIN	2	2	CVMhu	.	.	.	.	.	.	.	PCD	.	.
HYLS1	2	1	CVMhu	.	.	.	.	.	.	.	.	.	.
IGFBP7	2	2	CVMhu	.	ZFIN	.	.	.	.	.	.	.	.
INVS	2	3	CVMhu	MGI	ZFIN	.	.	.	.	.	.	.	.
IRX5	2	2	CVMhu	MGI	.	.	.	.	.	.	.	.	.
JAG1	2	5	CVMhu	MGI	.	.	.	NOTCH	.	PITX2	.	.	LIT
KAT6B	2	1	CVMhu	.	.	.	.	.	.	.	.	.	.
KIF7	2	2	CVMhu	MGI	.	.	.	.	.	.	.	.	.
KRAS	2	3	CVMhu	MGI	ZFIN	.	.	.	.	.	.	.	.
LFNG	2	3	CVMhu	MGI	.	.	.	NOTCH	.	.	.	.	.
LMNA	2	3	CVMhu	MGI	ZFIN	.	.	.	.	.	.	.	.
LRP2	2	3	CVMhu	.	.	.	HH	.	.	.	.	.	LIT
LRRC50	2	3	CVMhu	.	.	.	.	.	.	.	PCD	.	LIT
LRRC6	2	4	CVMhu	.	ZFIN	.	.	.	.	.	PCD	.	LIT
LZTFL1	2	2	CVMhu	.	.	.	.	.	.	.	PCD	.	.
MED13L	2	2	CVMhu	.	.	.	.	.	.	.	.	.	LIT
MEGF8	2	3	CVMhu	MGI	ZFIN	.	.	.	.	.	.	.	.
MEK1	2	1	CVMhu	.	.	.	.	.	.	.	.	.	.
MEK2	2	1	CVMhu	.	.	.	.	.	.	.	.	.	.
MESP2	2	2	CVMhu	MGI	.	.	.	.	.	.	.	.	.
MGP	2	3	CVMhu	MGI	.	.	.	.	.	.	.	.	LIT
MID1	2	2	CVMhu	.	.	.	.	.	.	.	.	.	LIT
MKKS	2	3	CVMhu	MGI	.	.	.	.	.	.	.	.	LIT
MKS1	2	3	CVMhu	MGI	.	.	.	.	.	.	.	.	LIT
MYCN	2	2	CVMhu	MGI	.	.	.	.	.	.	.	.	.
MYH11	2	3	CVMhu	MGI	.	.	.	.	.	.	.	.	LIT
NAA10	2	1	CVMhu	.	.	.	.	.	.	.	.	.	.
NEK1	2	1	CVMhu	.	.	.	.	.	.	.	.	.	.
NEK2	2	2	CVMhu	.	.	.	.	.	.	.	.	.	LIT
NF1	2	4	CVMhu	MGI	.	HHE	.	.	.	.	.	.	LIT
NFIX	2	1	CVMhu	.	.	.	.	.	.	.	.	.	.
NIPBL	2	3	CVMhu	MGI	.	.	.	.	.	.	.	.	LIT
NKX2	2	2	CVMhu	.	.	.	.	.	.	.	.	.	LIT
NKX2â€“5	2	1	.	.	.	.	.	.	.	.	.	.	LIT
NKX3	2	2	CVMhu	.	.	.	.	.	.	.	.	.	LIT
NKX4	2	1	CVMhu	.	.	.	.	.	.	.	.	.	.
NKX5	2	1	CVMhu	.	.	.	.	.	.	.	.	.	.
NME8	2	2	CVMhu	.	.	.	.	.	.	.	PCD	.	.
NODAL	2	4	CVMhu	MGI	.	.	.	.	TGFB	.	.	.	LIT
NOTCH2	2	4	CVMhu	MGI	.	.	.	NOTCH	.	.	.	.	LIT
NPHP3	2	5	CVMhu	MGI	ZFIN	.	.	.	.	PITX2	.	.	LIT
NPHP4	2	3	CVMhu	MGI	ZFIN	.	.	.	.	.	.	.	.
NR2F2	2	1	.	MGI	.	.	.	.	.	.	.	.	.
NRAS	2	2	CVMhu	MGI	.	.	.	.	.	.	.	.	.
NUP188	2	2	CVMhu	.	.	.	.	.	.	.	.	.	LIT
OFD1	2	4	CVMhu	MGI	ZFIN	.	.	.	.	.	.	.	LIT
PAFAH1B1	2	2	CVMhu	.	ZFIN	.	.	.	.	.	.	.	.
PIGA	2	1	CVMhu	.	.	.	.	.	.	.	.	.	.
PIGN	2	1	CVMhu	.	.	.	.	.	.	.	.	.	.
PIGT	2	1	CVMhu	.	.	.	.	.	.	.	.	.	.
PIK3CA	2	3	CVMhu	MGI	.	.	.	.	.	PITX2	.	.	.
PIK3R2	2	2	CVMhu	MGI	.	.	.	.	.	.	.	.	.
PKD2	2	4	CVMhu	MGI	ZFIN	.	.	.	.	.	.	.	LIT
PQBP1	2	1	CVMhu	.	.	.	.	.	.	.	.	.	.
PTCH1	2	4	CVMhu	MGI	.	.	HH	.	.	.	.	.	LIT
PTPN11	2	5	CVMhu	MGI	ZFIN	.	.	.	.	PITX2	.	.	LIT
RAB23	2	4	CVMhu	.	.	.	HH	.	.	PITX2	.	.	LIT
RAD51C	2	1	CVMhu	.	.	.	.	.	.	.	.	.	.
RAF1	2	3	CVMhu	MGI	ZFIN	.	.	.	.	.	.	.	.
RAI1	2	2	CVMhu	.	.	.	.	.	.	.	.	.	LIT
RBM10	2	1	CVMhu	.	.	.	.	.	.	.	.	.	.
RBPJ	2	4	CVMhu	MGI	ZFIN	.	.	NOTCH	.	.	.	.	.
ROCK2	2	6	CVMhu	MGI	ZFIN	.	.	.	TGFB	PITX2	.	.	LIT
ROR2	2	3	CVMhu	MGI	.	.	.	.	.	.	.	.	LIT
RPS19	2	2	CVMhu	.	ZFIN	.	.	.	.	.	.	.	.
RSPH4A	2	2	CVMhu	.	.	.	.	.	.	.	PCD	.	.
RSPH6A	2	2	CVMhu	.	.	.	.	.	.	.	PCD	.	.
RSPH9	2	2	CVMhu	.	.	.	.	.	.	.	PCD	.	.
SALL1	2	3	CVMhu	MGI	.	.	.	.	.	.	.	.	LIT
SALL4	2	3	CVMhu	MGI	.	.	.	.	.	.	.	.	LIT
SETBP1	2	1	CVMhu	.	.	.	.	.	.	.	.	.	.
SF3B4	2	1	CVMhu	.	.	.	.	.	.	.	.	.	.
SHOC2	2	4	CVMhu	MGI	.	.	.	.	.	PITX2	.	.	LIT
SHROOM3	2	1	CVMhu	.	.	.	.	.	.	.	.	.	.
SMAD3	2	3	CVMhu	MGI	.	.	.	.	TGFB	.	.	.	.
SMOC1	2	1	CVMhu	.	.	.	.	.	.	.	.	.	.
SOS1	2	3	CVMhu	MGI	.	.	.	.	.	.	.	.	LIT
SOX9	2	2	CVMhu	MGI	.	.	.	.	.	.	.	.	.
STAMBP	2	1	CVMhu	.	.	.	.	.	.	.	.	.	.
TAZ	2	1	CVMhu	.	.	.	.	.	.	.	.	.	.
TBX20	2	4	CVMhu	MGI	ZFIN	.	.	.	.	.	.	.	LIT
TBX3	2	4	CVMhu	MGI	ZFIN	.	.	.	.	.	.	.	LIT
TBX6	2	2	CVMhu	MGI	.	.	.	.	.	.	.	.	.
TCTN3	2	1	CVMhu	.	.	.	.	.	.	.	.	.	.
TFAP2B	2	3	CVMhu	MGI	.	.	.	.	.	.	.	.	LIT
TGFB2	2	3	CVMhu	MGI	.	.	.	.	TGFB	.	.	.	.
TGFBR1	2	3	CVMhu	MGI	.	.	.	.	TGFB	.	.	.	.
TGFBR2	2	4	CVMhu	MGI	.	.	.	.	TGFB	.	.	.	LIT
TLL1	2	3	CVMhu	MGI	.	.	.	.	.	.	.	.	LIT
TMEM237	2	1	CVMhu	.	.	.	.	.	.	.	.	.	.
TMEM67	2	2	CVMhu	MGI	.	.	.	.	.	.	.	.	.
TP63	2	2	CVMhu	MGI	.	.	.	.	.	.	.	.	.
TRIM32	2	1	CVMhu	.	.	.	.	.	.	.	.	.	.
TRIM37	2	1	CVMhu	.	.	.	.	.	.	.	.	.	.
TSC1	2	4	CVMhu	MGI	ZFIN	.	.	.	.	.	.	.	LIT
TSC2	2	2	CVMhu	MGI	.	.	.	.	.	.	.	.	.
TTC21B	2	2	CVMhu	.	.	.	.	.	.	.	.	.	LIT
TTC7A	2	2	CVMhu	MGI	.	.	.	.	.	.	.	.	.
TTC8	2	1	CVMhu	.	.	.	.	.	.	.	.	.	.
TWIST1	2	3	CVMhu	MGI	.	.	.	.	.	.	.	.	LIT
UBR1	2	3	CVMhu	MGI	.	.	.	.	.	.	.	.	LIT
VPS13B	2	1	CVMhu	.	.	.	.	.	.	.	.	.	.
WDPCP	2	1	CVMhu	.	.	.	.	.	.	.	.	.	.
WNT3	2	2	CVMhu	.	.	.	HH	.	.	.	.	.	.
WNT5A	2	3	CVMhu	.	.	.	HH	.	.	PITX2	.	.	.
ZEB2	2	3	CVMhu	.	ZFIN	.	.	.	.	.	.	.	LIT
ZMPSTE24	2	2	CVMhu	MGI	.	.	.	.	.	.	.	.	.
ZNF469	2	1	CVMhu	.	.	.	.	.	.	.	.	.	.
0610007P14RIK	3	1	.	.	.	.	.	.	.	PITX2	.	.	.
1110001J03RIK	3	1	.	.	.	.	.	.	.	PITX2	.	.	.
1110032E23RIK	3	1	.	.	.	.	.	.	.	PITX2	.	.	.
1190005P17RIK	3	1	.	.	.	.	.	.	.	PITX2	.	.	.
1300014I06RIK	3	1	.	.	.	.	.	.	.	PITX2	.	.	.
1700034H14RIK	3	1	.	.	.	.	.	.	.	PITX2	.	.	.
2310022M17RIK	3	1	.	.	.	.	.	.	.	PITX2	.	.	.
2310046A06RIK	3	1	.	.	.	.	.	.	.	PITX2	.	.	.
2310061C15RIK	3	1	.	.	.	.	.	.	.	PITX2	.	.	.
2410019A14RIK	3	1	.	.	.	.	.	.	.	PITX2	.	.	.
2510003E04RIK	3	1	.	.	.	.	.	.	.	PITX2	.	.	.
2700059D21RIK	3	1	.	.	.	.	.	.	.	PITX2	.	.	.
2810485I05RIK	3	1	.	.	.	.	.	.	.	PITX2	.	.	.
4932438A13RIK	3	1	.	.	.	.	.	.	.	PITX2	.	.	.
4933426M11RIK	3	1	.	.	.	.	.	.	.	PITX2	.	.	.
6430527G18RIK	3	1	.	.	.	.	.	.	.	PITX2	.	.	.
6530403A03RIK	3	1	.	.	.	.	.	.	.	PITX2	.	.	.
6720467C03RIK	3	1	.	.	.	.	.	.	.	PITX2	.	.	.
8030462N17RIK	3	1	.	.	.	.	.	.	.	PITX2	.	.	.
9430067K14RIK	3	1	.	.	.	.	.	.	.	PITX2	.	.	.
9530068E07RIK	3	1	.	.	.	.	.	.	.	PITX2	.	.	.
A930016P21RIK	3	1	.	.	.	.	.	.	.	PITX2	.	.	.
ABCD3	3	1	.	.	.	.	.	.	.	PITX2	.	.	.
ABCE1	3	1	.	.	ZFIN	.	.	.	.	.	.	.	.
ABI3BP	3	1	.	.	.	.	.	.	.	.	.	TIGER	.
ABRA	3	2	.	MGI	ZFIN	.	.	.	.	.	.	.	.
ACD	3	1	.	.	ZFIN	.	.	.	.	.	.	.	.
ACO1	3	1	.	.	.	.	.	.	.	PITX2	.	.	.
ACO2	3	2	.	.	.	HHE	.	.	.	.	.	.	LIT
ACP6	3	1	.	.	.	.	.	.	.	.	.	.	LIT
ACSL4	3	2	.	MGI	.	.	.	.	.	PITX2	.	.	.
ACTA1	3	1	.	.	ZFIN	.	.	.	.	.	.	.	.
ACTA2	3	3	.	MGI	.	.	.	.	.	PITX2	.	.	LIT
ACTC	3	1	.	.	.	.	.	.	.	.	.	TIGER	.
ACTL6A	3	1	.	.	ZFIN	.	.	.	.	.	.	.	.
ACTN1	3	2	.	.	.	HHE	.	.	.	.	.	.	LIT
ACTN2	3	2	.	.	ZFIN	.	.	.	.	.	.	TIGER	.
ACVR1	3	3	.	MGI	.	.	.	.	TGFB	.	.	.	LIT
ACVR1C	3	1	.	.	.	.	.	.	TGFB	.	.	.	.
ACVR2A	3	2	.	MGI	.	.	.	.	TGFB	.	.	.	.
ADAM10	3	2	.	MGI	.	.	.	.	.	PITX2	.	.	.
ADAMTS14	3	1	.	.	.	.	.	.	.	.	.	TIGER	.
ADAMTS15	3	1	.	.	.	.	.	.	.	.	.	TIGER	.
ADAMTS5	3	1	.	.	.	.	.	.	.	.	.	TIGER	.
ADAMTS6	3	1	.	.	.	.	.	.	.	PITX2	.	.	.
ADAMTS7	3	1	.	.	.	.	.	.	.	.	.	TIGER	.
ADD3	3	2	.	.	ZFIN	.	.	.	.	PITX2	.	.	.
ADNP2	3	1	.	.	ZFIN	.	.	.	.	.	.	.	.
ADRB1	3	2	.	MGI	ZFIN	.	.	.	.	.	.	.	.
ADRB2	3	2	.	MGI	ZFIN	.	.	.	.	.	.	.	.
ADRBK2	3	1	.	.	ZFIN	.	.	.	.	.	.	.	.
AFP	3	1	.	.	.	.	.	.	.	.	.	TIGER	.
AGGF1	3	1	.	.	.	.	.	.	.	.	.	.	LIT
AGRN	3	1	.	.	ZFIN	.	.	.	.	.	.	.	.
AGTRL1	3	1	.	.	.	.	.	.	.	.	.	TIGER	.
AHI1	3	2	.	.	ZFIN	.	.	.	.	PITX2	.	.	.
AHNAK	3	2	.	.	.	HHE	.	.	.	.	.	.	LIT
AHRR	3	1	.	.	ZFIN	.	.	.	.	.	.	.	.
AHSA2	3	1	.	.	.	.	.	.	.	.	.	.	LIT
AI314180	3	1	.	.	.	.	.	.	.	PITX2	.	.	.
AIF1	3	1	.	.	.	.	.	.	.	.	.	TIGER	.
AK7ZIC3	3	1	.	.	.	.	.	.	.	.	.	.	LIT
AKAP1	3	1	.	.	.	.	.	.	.	PITX2	.	.	.
AKAP12	3	2	.	MGI	ZFIN	.	.	.	.	.	.	.	.
AKAP13	3	2	.	MGI	.	.	.	.	.	PITX2	.	.	.
AKAP6	3	1	.	.	.	.	.	.	.	.	.	.	LIT
AKAP8	3	2	.	.	.	HHE	.	.	.	.	.	.	LIT
AKAP9	3	1	.	.	.	.	.	.	.	.	.	.	LIT
AKR1E1	3	1	.	.	.	.	.	.	.	PITX2	.	.	.
ALAS2	3	1	.	.	ZFIN	.	.	.	.	.	.	.	.
ALDH1A2	3	2	.	MGI	ZFIN	.	.	.	.	.	.	.	.
ALX1	3	1	.	.	ZFIN	.	.	.	.	.	.	.	.
AMH	3	1	.	.	.	.	.	.	TGFB	.	.	.	.
AMHR2	3	2	.	MGI	.	.	.	.	TGFB	.	.	.	.
AMMECR1L	3	1	.	.	.	.	.	.	.	PITX2	.	.	.
ANGPT1	3	2	.	MGI	ZFIN	.	.	.	.	.	.	.	.
ANGPT2	3	2	.	MGI	ZFIN	.	.	.	.	.	.	.	.
ANK2	3	1	.	.	.	.	.	.	.	.	.	.	LIT
ANK3	3	1	.	.	.	.	.	.	.	.	.	.	LIT
ANKHD1	3	1	.	.	ZFIN	.	.	.	.	.	.	.	.
ANKRD1	3	2	.	.	.	.	.	.	.	.	.	TIGER	LIT
ANKRD23	3	1	.	.	.	.	.	.	.	.	.	.	LIT
ANKRD46	3	1	.	.	.	.	.	.	.	PITX2	.	.	.
ANLN	3	2	.	.	.	HHE	.	.	.	.	.	.	LIT
ANXA1	3	2	.	MGI	.	.	.	.	.	PITX2	.	.	.
ANXA5	3	1	.	.	.	.	.	.	.	PITX2	.	.	.
AP3BA	3	2	.	.	.	HHE	.	.	.	.	.	.	LIT
APBB2	3	1	.	.	.	.	.	.	.	PITX2	.	.	.
APC	3	2	.	MGI	ZFIN	.	.	.	.	.	.	.	.
APEX1	3	2	.	MGI	ZFIN	.	.	.	.	.	.	.	.
APH1A	3	2	.	MGI	.	.	.	NOTCH	.	.	.	.	.
APIN	3	1	.	.	.	.	.	.	.	.	.	TIGER	.
APLN	3	2	.	MGI	ZFIN	.	.	.	.	.	.	.	.
APLNR	3	2	.	MGI	ZFIN	.	.	.	.	.	.	.	.
APOBEC2	3	2	.	.	ZFIN	.	.	.	.	.	.	.	LIT
ARHGAP18	3	1	.	.	.	.	.	.	.	PITX2	.	.	.
ARHGDIA	3	3	.	MGI	.	HHE	.	.	.	.	.	.	LIT
ARHGEF11	3	1	.	.	ZFIN	.	.	.	.	.	.	.	.
ARHGEF7	3	1	.	.	ZFIN	.	.	.	.	.	.	.	.
ARL13B	3	2	.	.	ZFIN	.	.	.	.	.	.	.	LIT
ARL6IP1	3	1	.	.	ZFIN	.	.	.	.	.	.	.	.
ARMC1	3	1	.	.	.	.	.	.	.	PITX2	.	.	.
ARMC4	3	1	.	MGI	.	.	.	.	.	.	.	.	.
ARMCX1	3	1	.	.	.	.	.	.	.	PITX2	.	.	.
ARMET	3	1	.	.	.	.	.	.	.	PITX2	.	.	.
ARNT2	3	1	.	.	ZFIN	.	.	.	.	.	.	.	.
ARRDC3	3	1	.	.	.	.	.	.	.	PITX2	.	.	.
ARX	3	1	.	.	.	.	.	.	.	.	.	.	LIT
ASCC3	3	1	.	.	.	.	.	.	.	PITX2	.	.	.
ASNS	3	2	.	MGI	.	.	.	.	.	PITX2	.	.	.
ASNSD1	3	2	.	.	.	HHE	.	.	.	.	.	.	LIT
ASXL2	3	2	.	MGI	.	.	.	.	.	.	.	.	LIT
ATE1	3	2	.	MGI	.	.	.	.	.	.	.	.	LIT
ATG5	3	2	.	MGI	ZFIN	.	.	.	.	.	.	.	.
ATIC	3	1	.	.	.	.	.	.	.	.	.	.	LIT
ATP1A1	3	3	.	MGI	ZFIN	.	.	.	.	PITX2	.	.	.
ATP1A2	3	3	.	MGI	ZFIN	.	.	.	.	.	.	.	LIT
ATP1B2	3	1	.	.	ZFIN	.	.	.	.	.	.	.	.
ATP2A2	3	1	.	MGI	.	.	.	.	.	.	.	.	.
ATP2B1	3	2	.	MGI	.	.	.	.	.	PITX2	.	.	.
ATP4A	3	1	.	.	.	.	.	.	.	.	.	.	LIT
ATP4B	3	1	.	.	.	.	.	.	.	.	.	.	LIT
ATP5J	3	1	.	.	.	.	.	.	.	.	.	TIGER	.
ATP6V1F	3	1	.	.	ZFIN	.	.	.	.	.	.	.	.
ATP7A	3	2	.	MGI	ZFIN	.	.	.	.	.	.	.	.
ATRNL1	3	2	.	MGI	.	.	.	.	.	PITX2	.	.	.
AXIN1	3	2	.	MGI	ZFIN	.	.	.	.	.	.	.	.
B4GALT4	3	1	.	.	.	.	.	.	.	PITX2	.	.	.
BACH2	3	1	.	.	.	.	.	.	.	PITX2	.	.	.
BAG3	3	2	.	MGI	ZFIN	.	.	.	.	.	.	.	.
BAHCC1	3	2	.	.	.	HHE	.	.	.	.	.	.	LIT
BBS11	3	1	.	.	.	.	.	.	.	.	.	.	LIT
BBS3	3	1	.	.	.	.	.	.	.	.	.	.	LIT
BBS6	3	1	.	.	.	.	.	.	.	.	.	.	LIT
BBS8	3	1	.	.	.	.	.	.	.	.	.	.	LIT
BCAS2	3	1	.	.	.	.	.	.	.	PITX2	.	.	.
BCL11A	3	1	.	.	.	.	.	.	.	.	.	.	LIT
BCL2L11	3	3	.	MGI	.	HHE	.	.	.	.	.	.	LIT
BCL6	3	2	.	MGI	.	.	.	.	.	.	.	.	LIT
BCL9	3	2	.	.	.	HHE	.	.	.	.	.	.	LIT
BECN1	3	3	.	MGI	.	HHE	.	.	.	.	.	.	LIT
BICC1	3	2	.	MGI	.	.	.	.	.	.	.	.	LIT
BIN1	3	2	.	MGI	ZFIN	.	.	.	.	.	.	.	.
BIRC2	3	2	.	MGI	ZFIN	.	.	.	.	.	.	.	.
BIRC5	3	1	.	.	ZFIN	.	.	.	.	.	.	.	.
BMP4	3	5	.	MGI	ZFIN	.	HH	.	TGFB	.	.	.	LIT
BMP5	3	3	.	MGI	.	.	HH	.	TGFB	.	.	.	.
BMP6	3	2	.	.	.	.	HH	.	TGFB	.	.	.	.
BMP7	3	4	.	.	ZFIN	.	HH	.	TGFB	.	.	.	LIT
BMP8A	3	2	.	.	.	.	HH	.	TGFB	.	.	.	.
BMP8B	3	2	.	.	.	.	HH	.	TGFB	.	.	.	.
BMPR1A	3	4	.	MGI	ZFIN	.	.	.	TGFB	.	.	.	LIT
BMPR1B	3	2	.	.	.	.	.	.	TGFB	.	.	.	LIT
BMPR2	3	4	.	MGI	ZFIN	.	.	.	TGFB	.	.	.	LIT
BNIP1	3	1	.	.	.	.	.	.	.	PITX2	.	.	.
BTG1	3	1	.	.	.	.	.	.	.	PITX2	.	.	.
BTRC	3	1	.	.	.	.	HH	.	.	.	.	.	.
BUB1B	3	1	.	.	.	.	.	.	.	.	.	.	LIT
BVES	3	2	.	MGI	ZFIN	.	.	.	.	.	.	.	.
BYSL	3	1	.	.	ZFIN	.	.	.	.	.	.	.	.
C10ORF113	3	1	.	.	.	.	.	.	.	.	.	TIGER	.
C11ORF31	3	1	.	.	ZFIN	.	.	.	.	.	.	.	.
C11ORF9	3	2	.	.	.	HHE	.	.	.	.	.	.	LIT
C1ORF105	3	1	.	.	.	.	.	.	.	.	.	TIGER	.
C1ORF106	3	1	.	.	.	.	.	.	.	.	.	.	LIT
C1ORF131	3	2	.	.	.	HHE	.	.	.	.	.	.	LIT
C1ORF54	3	1	.	.	.	.	.	.	.	.	.	TIGER	.
C20ORF152	3	2	.	.	.	HHE	.	.	.	.	.	.	LIT
C21ORF57	3	1	.	.	.	.	.	.	.	.	.	TIGER	.
C2ORF86	3	1	.	.	.	.	.	.	.	.	.	.	LIT
C3ORF28	3	1	.	.	.	.	.	.	.	.	.	TIGER	.
C5ORF13	3	1	.	.	.	.	.	.	.	.	.	TIGER	.
C6ORF108	3	1	.	.	.	.	.	.	.	.	.	TIGER	.
C6ORF142	3	1	.	.	.	.	.	.	.	.	.	TIGER	.
C6ORF151	3	1	.	.	.	.	.	.	.	.	.	TIGER	.
CA3	3	1	.	.	.	.	.	.	.	.	.	TIGER	.
CA5A	3	1	.	.	ZFIN	.	.	.	.	.	.	.	.
CAB39	3	1	.	.	.	.	.	.	.	PITX2	.	.	.
CACNA1C	3	2	.	MGI	ZFIN	.	.	.	.	.	.	.	.
CACNA1D	3	1	.	MGI	.	.	.	.	.	.	.	.	.
CACNA2D2	3	1	.	MGI	.	.	.	.	.	.	.	.	.
CAD	3	1	.	.	ZFIN	.	.	.	.	.	.	.	.
CALB2	3	1	.	.	.	.	.	.	.	.	.	.	LIT
CALD1	3	2	.	.	ZFIN	.	.	.	.	PITX2	.	.	.
CAMK2A	3	1	.	.	ZFIN	.	.	.	.	.	.	.	.
CAMK2B	3	1	.	.	ZFIN	.	.	.	.	.	.	.	.
CAMK2D	3	1	.	MGI	.	.	.	.	.	.	.	.	.
CAMK2G	3	1	.	.	ZFIN	.	.	.	.	.	.	.	.
CAND1	3	2	.	.	.	HHE	.	.	.	.	.	.	LIT
CAP2	3	1	.	.	.	.	.	.	.	PITX2	.	.	.
CAPN7	3	1	.	.	.	.	.	.	.	PITX2	.	.	.
CAPZB	3	1	.	.	.	.	.	.	.	.	.	.	LIT
CASP5	3	1	.	.	.	.	.	.	.	.	.	TIGER	.
CASQ2	3	2	.	MGI	.	.	.	.	.	.	.	TIGER	.
CAV1	3	2	.	MGI	ZFIN	.	.	.	.	.	.	.	.
CAV2	3	1	.	.	.	.	.	.	.	.	.	.	LIT
CAV3	3	1	.	MGI	.	.	.	.	.	.	.	.	.
CBFB	3	2	.	MGI	ZFIN	.	.	.	.	.	.	.	.
CBR1	3	1	.	.	.	.	.	.	.	PITX2	.	.	.
CBX1	3	1	.	.	.	.	.	.	.	.	.	TIGER	.
CC2D2A	3	1	.	MGI	.	.	.	.	.	.	.	.	.
CCDC151	3	1	.	.	.	.	.	.	.	.	.	.	LIT
CCDC164	3	1	.	.	.	.	.	.	.	.	PCD	.	.
CCDC23	3	1	.	.	.	.	.	.	.	.	.	TIGER	.
CCDC25	3	1	.	.	.	.	.	.	.	PITX2	.	.	.
CCDC64	3	1	.	.	ZFIN	.	.	.	.	.	.	.	.
CCDC88A	3	2	.	MGI	.	.	.	.	.	PITX2	.	.	.
CCDC91	3	1	.	.	.	.	.	.	.	PITX2	.	.	.
CCL21	3	1	.	.	.	.	.	.	.	.	.	TIGER	.
CCM2	3	2	.	MGI	ZFIN	.	.	.	.	.	.	.	.
CCNB2	3	1	.	.	.	.	.	.	.	PITX2	.	.	.
CCND1	3	2	.	MGI	.	.	.	.	.	PITX2	.	.	.
CCNE2	3	2	.	MGI	.	.	.	.	.	PITX2	.	.	.
CCNG1	3	2	.	.	.	HHE	.	.	.	.	.	.	LIT
CCNG2	3	1	.	.	.	.	.	.	.	PITX2	.	.	.
CCNL1	3	2	.	.	.	HHE	.	.	.	.	.	.	LIT
CCR7	3	1	.	.	ZFIN	.	.	.	.	.	.	.	.
CCT2	3	1	.	.	ZFIN	.	.	.	.	.	.	.	.
CCT3	3	1	.	.	ZFIN	.	.	.	.	.	.	.	.
CCT4	3	1	.	.	.	.	.	.	.	.	.	.	LIT
CCT5	3	1	.	.	ZFIN	.	.	.	.	.	.	.	.
CCT7	3	1	.	.	ZFIN	.	.	.	.	.	.	.	.
CD320	3	2	.	MGI	.	.	.	.	.	PITX2	.	.	.
CD34	3	1	.	.	.	.	.	.	.	.	.	TIGER	.
CD36	3	2	.	MGI	.	.	.	.	.	.	.	TIGER	.
CD46	3	1	.	.	.	.	.	.	.	.	.	.	LIT
CD5	3	1	.	.	.	.	.	.	.	.	.	TIGER	.
CDC14B	3	1	.	.	ZFIN	.	.	.	.	.	.	.	.
CDC37	3	1	.	.	ZFIN	.	.	.	.	.	.	.	.
CDC73	3	2	.	MGI	ZFIN	.	.	.	.	.	.	.	.
CDCA7	3	1	.	.	.	.	.	.	.	PITX2	.	.	.
CDH1	3	2	.	MGI	ZFIN	.	.	.	.	.	.	.	.
CDH2	3	4	.	MGI	.	.	.	.	.	PITX2	.	TIGER	LIT
CDH3	3	2	.	.	.	HHE	.	.	.	.	.	.	LIT
CDH5	3	2	.	MGI	ZFIN	.	.	.	.	.	.	.	.
CDKN1C	3	2	.	MGI	.	.	.	.	.	.	.	TIGER	.
CDKN2B	3	1	.	.	.	.	.	.	TGFB	.	.	.	.
CDX1	3	1	.	.	ZFIN	.	.	.	.	.	.	.	.
CDYL	3	1	.	.	.	.	.	.	.	PITX2	.	.	.
CENPF	3	2	.	MGI	.	.	.	.	.	.	.	TIGER	.
CENPL	3	1	.	.	.	.	.	.	.	PITX2	.	.	.
CEP41	3	2	.	MGI	ZFIN	.	.	.	.	.	.	.	.
CER1	3	1	.	.	.	.	.	.	.	.	.	.	LIT
CFC1B	3	1	.	MGI	.	.	.	.	.	.	.	.	.
CFL1	3	2	.	MGI	ZFIN	.	.	.	.	.	.	.	.
CGA	3	1	.	.	ZFIN	.	.	.	.	.	.	.	.
CHCHD3	3	1	.	.	.	.	.	.	.	PITX2	.	.	.
CHD1L	3	1	.	.	.	.	.	.	.	.	.	.	LIT
CHRAC1	3	1	.	.	.	.	.	.	.	.	.	.	LIT
CHRD	3	4	.	MGI	ZFIN	.	.	.	TGFB	.	.	.	LIT
CHRM2	3	2	.	MGI	ZFIN	.	.	.	.	.	.	.	.
CHSY1	3	1	.	.	ZFIN	.	.	.	.	.	.	.	.
CIB2	3	1	.	.	ZFIN	.	.	.	.	.	.	.	.
CIR1	3	1	.	.	.	.	.	NOTCH	.	.	.	.	.
CKMT2	3	2	.	MGI	.	.	.	.	.	.	.	TIGER	.
CLASP1	3	1	.	.	ZFIN	.	.	.	.	.	.	.	.
CLDN7	3	1	.	.	.	.	.	.	.	.	.	.	LIT
CLEC4F	3	1	.	.	.	.	.	.	.	PITX2	.	.	.
CLINT1	3	1	.	.	ZFIN	.	.	.	.	.	.	.	.
CLTA	3	1	.	.	.	.	.	.	.	PITX2	.	.	.
CLTC	3	1	.	.	ZFIN	.	.	.	.	.	.	.	.
CLUAP1	3	1	.	.	ZFIN	.	.	.	.	.	.	.	.
CLUL1	3	1	.	.	.	.	.	.	.	.	.	.	LIT
CMYA1	3	1	.	.	.	.	.	.	.	.	.	TIGER	.
CNGA1	3	1	.	.	.	.	.	.	.	.	.	TIGER	.
CNNM4	3	1	.	.	ZFIN	.	.	.	.	.	.	.	.
CNOT1	3	1	.	.	ZFIN	.	.	.	.	.	.	.	.
CNOT6L	3	1	.	.	.	.	.	.	.	PITX2	.	.	.
CNPY1	3	1	.	.	ZFIN	.	.	.	.	.	.	.	.
COBL	3	1	.	.	ZFIN	.	.	.	.	.	.	.	.
COL18A1	3	1	.	MGI	.	.	.	.	.	.	.	.	.
COL21A1	3	1	.	.	.	.	.	.	.	.	.	TIGER	.
COL23A1	3	1	.	.	.	.	.	.	.	.	.	TIGER	.
COL4A6	3	1	.	.	.	.	.	.	.	PITX2	.	.	.
COL9A1	3	1	.	.	.	.	.	.	.	PITX2	.	.	.
COLEC12	3	1	.	.	ZFIN	.	.	.	.	.	.	.	.
COMMD10	3	1	.	.	.	.	.	.	.	PITX2	.	.	.
COMMD6	3	1	.	.	.	.	.	.	.	.	.	TIGER	.
COMP	3	1	.	.	.	.	.	.	TGFB	.	.	.	.
COPG2	3	2	.	.	.	HHE	.	.	.	.	.	.	LIT
COPZ2	3	1	.	.	.	.	.	.	.	.	.	TIGER	.
COX5A	3	1	.	.	ZFIN	.	.	.	.	.	.	.	.
COX6C	3	1	.	.	.	.	.	.	.	.	.	TIGER	.
CPD	3	2	.	.	.	HHE	.	.	.	.	.	.	LIT
CPSF1	3	1	.	.	ZFIN	.	.	.	.	.	.	.	.
CPSF3	3	1	.	.	ZFIN	.	.	.	.	.	.	.	.
CPSF4	3	1	.	.	ZFIN	.	.	.	.	.	.	.	.
CRB2	3	2	.	MGI	ZFIN	.	.	.	.	.	.	.	.
CRHBP	3	1	.	.	.	.	.	.	.	.	.	.	LIT
CRIP2	3	1	.	.	ZFIN	.	.	.	.	.	.	.	.
CRISPLD2	3	1	.	.	ZFIN	.	.	.	.	.	.	.	.
CRKL	3	1	.	.	.	.	.	.	.	.	.	.	LIT
CRLS1	3	1	.	.	.	.	.	.	.	PITX2	.	.	.
CRX	3	1	.	.	.	.	.	.	.	.	.	.	LIT
CSNK1A1	3	2	.	.	ZFIN	.	HH	.	.	.	.	.	.
CSNK1A1L	3	1	.	.	.	.	HH	.	.	.	.	.	.
CSNK1D	3	1	.	.	.	.	HH	.	.	.	.	.	.
CSNK1E	3	1	.	.	.	.	HH	.	.	.	.	.	.
CSNK1G1	3	1	.	.	.	.	HH	.	.	.	.	.	.
CSNK1G2	3	1	.	.	.	.	HH	.	.	.	.	.	.
CSNK1G3	3	2	.	.	.	.	HH	.	.	PITX2	.	.	.
CSPF1	3	2	.	.	.	HHE	.	.	.	.	.	.	LIT
CSRP1	3	3	.	MGI	ZFIN	.	.	.	.	.	.	.	LIT
CSRP3	3	3	.	MGI	ZFIN	.	.	.	.	.	.	TIGER	.
CST6	3	1	.	.	.	.	.	.	.	.	.	TIGER	.
CSTA	3	1	.	.	.	.	.	.	.	.	.	TIGER	.
CTBP1	3	2	.	MGI	.	.	.	NOTCH	.	.	.	.	.
CTBP2	3	2	.	MGI	.	.	.	NOTCH	.	.	.	.	.
CTNNA3	3	1	.	.	.	.	.	.	.	.	.	.	LIT
CTR9	3	1	.	.	ZFIN	.	.	.	.	.	.	.	.
CTTN	3	2	.	MGI	.	.	.	.	.	PITX2	.	.	.
CUL1	3	1	.	.	.	.	.	.	TGFB	.	.	.	.
CUL3	3	2	.	.	.	HHE	.	.	.	.	.	.	LIT
CUX1	3	1	.	.	.	.	.	.	.	PITX2	.	.	.
CWF19L2	3	1	.	.	ZFIN	.	.	.	.	.	.	.	.
CXADR	3	2	.	MGI	ZFIN	.	.	.	.	.	.	.	.
CXCL12	3	1	.	.	.	.	.	.	.	.	.	TIGER	.
CXCR7	3	1	.	.	ZFIN	.	.	.	.	.	.	.	.
CXORF36	3	1	.	.	.	.	.	.	.	.	.	TIGER	.
CYBA	3	1	.	.	.	.	.	.	.	.	.	.	LIT
CYBB	3	1	.	MGI	.	.	.	.	.	.	.	.	.
D11BWG0517E	3	1	.	.	.	.	.	.	.	PITX2	.	.	.
D15ERTD621E	3	1	.	.	.	.	.	.	.	PITX2	.	.	.
D17WSU92E	3	1	.	.	.	.	.	.	.	PITX2	.	.	.
D4WSU132E	3	1	.	.	.	.	.	.	.	PITX2	.	.	.
D930015E06RIK	3	1	.	.	.	.	.	.	.	PITX2	.	.	.
DAAM1	3	2	.	MGI	.	.	.	.	.	PITX2	.	.	.
DAND5	3	2	.	MGI	.	.	.	.	.	.	.	.	LIT
DAPK3	3	2	.	.	.	HHE	.	.	.	.	.	.	LIT
DAPP1	3	1	.	.	.	.	.	.	.	PITX2	.	.	.
DAW1	3	1	.	.	ZFIN	.	.	.	.	.	.	.	.
DCAF7	3	1	.	.	ZFIN	.	.	.	.	.	.	.	.
DCN	3	1	.	.	.	.	.	.	TGFB	.	.	.	.
DDR1	3	3	.	MGI	.	HHE	.	.	.	.	.	.	LIT
DDR2	3	1	.	.	.	.	.	.	.	.	.	TIGER	.
DDX1	3	1	.	.	.	.	.	.	.	PITX2	.	.	.
DDX27	3	1	.	.	ZFIN	.	.	.	.	.	.	.	.
DDX46	3	1	.	.	ZFIN	.	.	.	.	.	.	.	.
DDX51	3	1	.	.	ZFIN	.	.	.	.	.	.	.	.
DEGS1	3	1	.	.	.	.	.	.	.	PITX2	.	.	.
DES	3	3	.	MGI	ZFIN	.	.	.	.	.	.	TIGER	.
DGCR2	3	2	.	.	.	HHE	.	.	.	.	.	.	LIT
DHFR	3	1	.	.	ZFIN	.	.	.	.	.	.	.	.
DHH	3	1	.	.	.	.	HH	.	.	.	.	.	.
DHX30	3	2	.	.	.	HHE	.	.	.	.	.	.	LIT
DHX38	3	2	.	.	.	HHE	.	.	.	.	.	.	LIT
DIAP3	3	1	.	.	.	.	.	.	.	PITX2	.	.	.
DICER1	3	2	.	MGI	ZFIN	.	.	.	.	.	.	.	.
DIP2B	3	1	.	.	.	.	.	.	.	PITX2	.	.	.
DISC1	3	1	.	.	ZFIN	.	.	.	.	.	.	.	.
DKC1	3	1	.	.	ZFIN	.	.	.	.	.	.	.	.
DKFZP586C1924	3	1	.	.	.	.	.	.	.	.	.	TIGER	.
DLC1	3	2	.	MGI	.	.	.	.	.	PITX2	.	.	.
DLD	3	1	.	.	.	.	.	.	.	PITX2	.	.	.
DLG1	3	1	.	.	.	.	.	.	.	PITX2	.	.	.
DLL1	3	3	.	MGI	.	.	.	NOTCH	.	.	.	.	LIT
DLL4	3	2	.	MGI	.	.	.	NOTCH	.	.	.	.	.
DMRT2	3	3	.	.	ZFIN	.	.	.	.	.	.	TIGER	LIT
DNAAF1	3	1	.	.	ZFIN	.	.	.	.	.	.	.	.
DNAAF2	3	1	.	.	.	.	.	.	.	.	.	.	LIT
DNAH2	3	1	.	.	.	.	.	.	.	.	.	.	LIT
DNAJB4	3	1	.	.	.	.	.	.	.	.	.	TIGER	.
DND1	3	1	.	.	ZFIN	.	.	.	.	.	.	.	.
DOCK11	3	1	.	.	.	.	.	.	.	PITX2	.	.	.
DOLK	3	1	.	.	.	.	.	.	.	.	.	.	LIT
DPCD	3	1	.	.	.	.	.	.	.	.	.	.	LIT
DPF3	3	1	.	.	ZFIN	.	.	.	.	.	.	.	.
DPM1	3	1	.	.	.	.	.	.	.	.	.	.	LIT
DPPA4	3	1	.	.	.	.	.	.	.	.	.	.	LIT
DPT	3	1	.	.	.	.	.	.	.	.	.	TIGER	.
DPY19L1	3	1	.	.	.	.	.	.	.	PITX2	.	.	.
DPYSL2	3	1	.	.	.	.	.	.	.	PITX2	.	.	.
DQ983818	3	1	.	.	.	.	.	.	.	.	.	.	LIT
DRC1	3	1	.	MGI	.	.	.	.	.	.	.	.	.
DSC1	3	1	.	.	.	.	.	.	.	.	.	.	LIT
DSC2	3	1	.	.	.	.	.	.	.	.	.	.	LIT
DSCAML1	3	1	.	.	.	.	.	.	.	PITX2	.	.	.
DSG1	3	1	.	.	.	.	.	.	.	.	.	TIGER	.
DSG2	3	2	.	.	.	HHE	.	.	.	.	.	.	LIT
DSP	3	1	.	.	.	.	.	.	.	.	.	.	LIT
DST	3	2	.	.	.	HHE	.	.	.	.	.	.	LIT
DTNBP1	3	1	.	.	.	.	.	.	.	PITX2	.	.	.
DTX1	3	1	.	.	.	.	.	NOTCH	.	.	.	.	.
DTX2	3	1	.	.	.	.	.	NOTCH	.	.	.	.	.
DTX3	3	1	.	.	.	.	.	NOTCH	.	.	.	.	.
DTX3L	3	1	.	.	.	.	.	NOTCH	.	.	.	.	.
DTX4	3	1	.	.	.	.	.	NOTCH	.	.	.	.	.
DUSP16	3	1	.	.	.	.	.	.	.	PITX2	.	.	.
DVL1	3	3	.	MGI	.	.	.	NOTCH	.	.	.	.	LIT
DVL2	3	3	.	MGI	.	.	.	NOTCH	.	.	.	.	LIT
DVL3	3	2	.	MGI	.	.	.	NOTCH	.	.	.	.	.
DYRK1B	3	1	.	.	ZFIN	.	.	.	.	.	.	.	.
DYSF	3	1	.	.	ZFIN	.	.	.	.	.	.	.	.
DZIP1	3	2	.	.	ZFIN	.	.	.	.	.	.	.	LIT
E2F4	3	2	.	MGI	.	.	.	.	TGFB	.	.	.	.
E2F5	3	2	.	MGI	.	.	.	.	TGFB	.	.	.	.
E2F6	3	1	.	.	.	.	.	.	.	PITX2	.	.	.
EAF1	3	1	.	.	ZFIN	.	.	.	.	.	.	.	.
EAF2	3	2	.	MGI	ZFIN	.	.	.	.	.	.	.	.
EAPP	3	1	.	.	.	.	.	.	.	PITX2	.	.	.
EBF3	3	1	.	.	.	.	.	.	.	.	.	TIGER	.
EDNRB	3	2	.	MGI	.	.	.	.	.	PITX2	.	.	.
EED	3	1	.	.	.	.	.	.	.	.	.	.	LIT
EFHD2	3	2	.	.	.	HHE	.	.	.	.	.	.	LIT
EFR3A	3	1	.	.	.	.	.	.	.	PITX2	.	.	.
EGLN1	3	2	.	MGI	.	.	.	.	.	PITX2	.	.	.
EIF2B2	3	1	.	.	.	.	.	.	.	PITX2	.	.	.
EIF2S2	3	1	.	.	.	.	.	.	.	PITX2	.	.	.
EIF2S3X	3	1	.	.	.	.	.	.	.	PITX2	.	.	.
EIF3D	3	1	.	.	ZFIN	.	.	.	.	.	.	.	.
EIF3E	3	1	.	.	ZFIN	.	.	.	.	.	.	.	.
EIF3G	3	1	.	.	ZFIN	.	.	.	.	.	.	.	.
EIF3H	3	4	.	.	ZFIN	HHE	.	.	.	PITX2	.	.	LIT
EIF3M	3	1	.	.	.	.	.	.	.	PITX2	.	.	.
EIF4A1	3	1	.	.	ZFIN	.	.	.	.	.	.	.	.
ELF5	3	1	.	.	.	.	.	.	.	.	.	TIGER	.
ELMO1	3	1	.	.	ZFIN	.	.	.	.	.	.	.	.
ELMO2	3	2	.	.	.	HHE	.	.	.	.	.	.	LIT
ELN1	3	1	.	.	.	.	.	.	.	.	.	.	LIT
ELTD1	3	1	.	.	.	.	.	.	.	.	.	TIGER	.
EMCN	3	1	.	.	.	.	.	.	.	.	.	TIGER	.
EMD	3	1	.	MGI	.	.	.	.	.	.	.	.	.
EMILIN3	3	1	.	.	.	.	.	.	.	.	.	TIGER	.
EP300	3	4	.	MGI	.	.	.	NOTCH	TGFB	.	.	.	LIT
EP300ACP6	3	1	.	.	.	.	.	.	.	.	.	.	LIT
EP300ID3	3	1	.	.	.	.	.	.	.	.	.	.	LIT
EPB4.1	3	1	.	.	.	.	.	.	.	PITX2	.	.	.
EPB4.1L5	3	1	.	.	.	.	.	.	.	PITX2	.	.	.
EPB41L2	3	1	.	.	.	.	.	.	.	.	.	TIGER	.
EPB41L5	3	2	.	MGI	ZFIN	.	.	.	.	.	.	.	.
EPC2	3	1	.	.	.	.	.	.	.	PITX2	.	.	.
EPHB4	3	2	.	MGI	.	.	.	.	.	PITX2	.	.	.
ERAF	3	1	.	.	.	.	.	.	.	.	.	TIGER	.
ESRRG	3	2	.	MGI	.	.	.	.	.	PITX2	.	.	.
ETFDH	3	1	.	.	ZFIN	.	.	.	.	.	.	.	.
EXOC6	3	1	.	.	.	.	.	.	.	PITX2	.	.	.
EXOC7	3	1	.	.	.	.	.	.	.	PITX2	.	.	.
EXOSC8	3	1	.	.	ZFIN	.	.	.	.	.	.	.	.
EYA1	3	1	.	MGI	.	.	.	.	.	.	.	.	.
EZH1	3	1	.	.	.	.	.	.	.	.	.	.	LIT
F25965	3	1	.	.	.	.	.	.	.	.	.	TIGER	.
FABP4	3	2	.	MGI	.	.	.	.	.	.	.	TIGER	.
FADS3	3	2	.	.	.	HHE	.	.	.	.	.	.	LIT
FAM111A	3	2	.	.	.	HHE	.	.	.	.	.	.	LIT
FAM32A	3	1	.	.	ZFIN	.	.	.	.	.	.	.	.
FAM58A	3	1	.	.	.	.	.	.	.	.	.	.	LIT
FANC	3	1	.	.	.	.	.	.	.	.	.	.	LIT
FBLN2	3	2	.	.	.	HHE	.	.	.	.	.	.	LIT
FBN1	3	2	.	MGI	.	.	.	.	.	.	.	.	LIT
FBXO7	3	1	.	.	ZFIN	.	.	.	.	.	.	.	.
FBXW11	3	1	.	.	.	.	HH	.	.	.	.	.	.
FERMT2	3	1	.	.	ZFIN	.	.	.	.	.	.	.	.
FEZ2	3	1	.	.	.	.	.	.	.	PITX2	.	.	.
FGD1	3	1	.	.	.	.	.	.	.	.	.	.	LIT
FGF4	3	1	.	.	ZFIN	.	.	.	.	.	.	.	.
FGF8	3	3	.	MGI	ZFIN	.	.	.	.	.	.	.	LIT
FGFR1	3	2	.	MGI	.	.	.	.	.	.	.	.	LIT
FHL1	3	2	.	MGI	.	.	.	.	.	.	.	TIGER	.
FIBP1	3	1	.	.	.	.	.	.	.	.	.	.	LIT
FIGN	3	2	.	MGI	.	.	.	.	.	PITX2	.	.	.
FKBP1B	3	1	.	MGI	.	.	.	.	.	.	.	.	.
FLJ12505	3	1	.	.	.	.	.	.	.	.	.	TIGER	.
FLJ20323	3	1	.	.	.	.	.	.	.	.	.	TIGER	.
FLJ42461	3	1	.	.	.	.	.	.	.	.	.	TIGER	.
FLNC	3	1	.	.	ZFIN	.	.	.	.	.	.	.	.
FLRT2	3	2	.	MGI	.	.	.	.	.	.	.	TIGER	.
FLT1	3	2	.	MGI	.	.	.	.	.	PITX2	.	.	.
FMO5	3	1	.	.	.	.	.	.	.	.	.	.	LIT
FN1	3	2	.	MGI	ZFIN	.	.	.	.	.	.	.	.
FOG2	3	1	.	.	.	.	.	.	.	.	.	.	LIT
FOLR2	3	1	.	.	.	.	.	.	.	.	.	TIGER	.
FOXA2	3	2	.	MGI	.	.	.	.	.	.	.	.	LIT
FOXF1	3	1	.	MGI	.	.	.	.	.	.	.	.	.
FOXI3	3	1	.	.	ZFIN	.	.	.	.	.	.	.	.
FOXJ1	3	3	.	MGI	ZFIN	.	.	.	.	.	.	.	LIT
FOXL1	3	1	.	.	.	.	.	.	.	.	.	.	LIT
FOXL2	3	1	.	.	.	.	.	.	.	.	.	.	LIT
FOXM1	3	3	.	MGI	.	HHE	.	.	.	.	.	.	LIT
FOXN4	3	1	.	.	ZFIN	.	.	.	.	.	.	.	.
FOXO3	3	2	.	MGI	ZFIN	.	.	.	.	.	.	.	.
FRAS1	3	2	.	MGI	.	.	.	.	.	PITX2	.	.	.
FREM2	3	3	.	MGI	.	HHE	.	.	.	.	.	.	LIT
FRG1	3	1	.	.	.	.	.	.	.	PITX2	.	.	.
FST	3	2	.	MGI	.	.	.	.	TGFB	.	.	.	.
FSTL1	3	2	.	MGI	.	.	.	.	.	.	.	TIGER	.
FTO	3	1	.	.	.	.	.	.	.	.	.	.	LIT
FTSJ3	3	2	.	.	.	HHE	.	.	.	.	.	.	LIT
FUT8	3	1	.	.	.	.	.	.	.	PITX2	.	.	.
FXR1	3	2	.	MGI	ZFIN	.	.	.	.	.	.	.	.
FYCO1	3	2	.	.	.	HHE	.	.	.	.	.	.	LIT
FZD2	3	2	.	MGI	ZFIN	.	.	.	.	.	.	.	.
GADL1	3	1	.	.	.	.	.	.	.	.	.	.	LIT
GANAB	3	2	.	.	.	HHE	.	.	.	.	.	.	LIT
GAP43	3	1	.	.	.	.	.	.	.	PITX2	.	.	.
GART	3	2	.	.	.	HHE	.	.	.	.	.	.	LIT
GAS1	3	3	.	MGI	.	.	HH	.	.	.	.	TIGER	.
GATA5	3	3	.	MGI	ZFIN	.	.	.	.	.	.	.	LIT
GCOM1	3	1	.	.	.	.	.	.	.	.	.	TIGER	.
GDF5	3	1	.	.	.	.	.	.	TGFB	.	.	.	.
GDF6	3	1	.	.	.	.	.	.	TGFB	.	.	.	.
GDF7	3	1	.	.	.	.	.	.	TGFB	.	.	.	.
GFPT1	3	1	.	.	.	.	.	.	.	PITX2	.	.	.
GGA3	3	1	.	.	.	.	.	.	.	PITX2	.	.	.
GHITM	3	1	.	.	.	.	.	.	.	PITX2	.	.	.
GHRL	3	1	.	.	ZFIN	.	.	.	.	.	.	.	.
GJA1	3	2	.	MGI	.	.	.	.	.	.	.	.	LIT
GJA3	3	1	.	.	ZFIN	.	.	.	.	.	.	.	.
GJA5	3	2	.	MGI	.	.	.	.	.	.	.	.	LIT
GJA8	3	1	.	.	.	.	.	.	.	.	.	.	LIT
GJA9	3	1	.	.	.	.	.	.	.	.	.	.	LIT
GJC1	3	2	.	MGI	ZFIN	.	.	.	.	.	.	.	.
GLCCI1	3	1	.	.	ZFIN	.	.	.	.	.	.	.	.
GLE1	3	1	.	.	ZFIN	.	.	.	.	.	.	.	.
GLI1	3	1	.	.	.	.	HH	.	.	.	.	.	.
GLI2	3	1	.	.	.	.	HH	.	.	.	.	.	.
GLRX3	3	3	.	.	.	HHE	.	.	.	.	.	.	LIT
GLT25D1	3	2	.	.	.	HHE	.	.	.	.	.	.	LIT
GLT8D2	3	1	.	.	.	.	.	.	.	.	.	TIGER	.
GMPPA	3	1	.	.	.	.	.	.	.	PITX2	.	.	.
GNB2L1	3	1	.	.	.	.	.	.	.	PITX2	.	.	.
GNB4	3	1	.	.	.	.	.	.	.	.	.	.	LIT
GNB5	3	2	.	MGI	.	.	.	.	.	PITX2	.	.	.
GNG11	3	1	.	.	.	.	.	.	.	.	.	.	LIT
GNL3	3	1	.	.	ZFIN	.	.	.	.	.	.	.	.
GPC4	3	2	.	.	.	.	.	.	.	PITX2	.	TIGER	.
GPCPD1	3	1	.	.	.	.	.	.	.	PITX2	.	.	.
GPR126	3	2	.	MGI	.	.	.	.	.	PITX2	.	.	.
GPR153	3	1	.	.	.	.	.	.	.	.	.	TIGER	.
GPR161	3	2	.	.	ZFIN	.	.	.	.	.	.	.	LIT
GPRC6A	3	1	.	.	.	.	.	.	.	.	.	.	LIT
GPRIN3	3	1	.	.	.	.	.	.	.	PITX2	.	.	.
GRB14	3	2	.	MGI	.	.	.	.	.	PITX2	.	.	.
GRCC10	3	1	.	.	.	.	.	.	.	.	.	TIGER	.
GRINL1A	3	1	.	.	.	.	.	.	.	PITX2	.	.	.
GRIP2	3	2	.	.	.	HHE	.	.	.	.	.	.	LIT
GSK3B	3	4	.	MGI	ZFIN	.	HH	.	.	.	.	.	LIT
GSN	3	2	.	MGI	.	.	.	.	.	PITX2	.	.	.
GSPT1	3	2	.	.	.	HHE	.	.	.	.	.	.	LIT
GSPT2	3	1	.	.	.	.	.	.	.	.	.	TIGER	.
GTF2I	3	2	.	MGI	.	.	.	.	.	PITX2	.	.	.
GTPBP1	3	2	.	.	.	HHE	.	.	.	.	.	.	LIT
GTPBP4	3	2	.	.	.	HHE	.	.	.	.	.	.	LIT
GYG	3	1	.	.	.	.	.	.	.	PITX2	.	.	.
HABP4	3	1	.	.	.	.	.	.	.	PITX2	.	.	.
HAND1	3	2	.	MGI	.	.	.	.	.	.	.	.	LIT
HAND2	3	3	.	MGI	ZFIN	.	.	.	.	.	.	.	LIT
HAPLN1	3	1	.	.	.	.	.	.	.	PITX2	.	.	.
HAS2	3	2	.	MGI	ZFIN	.	.	.	.	.	.	.	.
HBE1	3	1	.	.	.	.	.	.	.	.	.	TIGER	.
HBEGF	3	2	.	MGI	ZFIN	.	.	.	.	.	.	.	.
HBG1	3	1	.	.	.	.	.	.	.	.	.	TIGER	.
HCCS	3	1	.	MGI	.	.	.	.	.	.	.	.	.
HCFC1	3	1	.	.	.	.	.	.	.	PITX2	.	.	.
HCN1	3	1	.	MGI	.	.	.	.	.	.	.	.	.
HCN2	3	1	.	MGI	.	.	.	.	.	.	.	.	.
HCN3	3	1	.	MGI	.	.	.	.	.	.	.	.	.
HCN4	3	1	.	MGI	.	.	.	.	.	.	.	.	.
HDAC1	3	3	.	MGI	ZFIN	.	.	NOTCH	.	.	.	.	.
HDAC2	3	2	.	MGI	.	.	.	NOTCH	.	.	.	.	.
HDAC6	3	1	.	.	.	.	.	.	.	PITX2	.	.	.
HDDC2	3	1	.	.	.	.	.	.	.	PITX2	.	.	.
HDHD2	3	1	.	.	.	.	.	.	.	PITX2	.	.	.
HDHD4	3	1	.	.	.	.	.	.	.	.	.	TIGER	.
HEATR1	3	1	.	.	ZFIN	.	.	.	.	.	.	.	.
HEATR5A	3	1	.	.	.	.	.	.	.	PITX2	.	.	.
HEATR5B	3	2	.	.	.	HHE	.	.	.	.	.	.	LIT
HEG1	3	2	.	MGI	ZFIN	.	.	.	.	.	.	.	.
HES1	3	2	.	.	.	.	.	NOTCH	.	.	.	.	LIT
HES4	3	1	.	.	.	.	.	.	.	.	.	.	LIT
HES5	3	1	.	.	.	.	.	NOTCH	.	.	.	.	.
HEY1	3	2	.	MGI	.	.	.	.	.	PITX2	.	.	.
HEY2	3	3	.	MGI	ZFIN	.	.	.	.	.	.	.	LIT
HHAT	3	2	.	MGI	.	.	.	.	.	.	.	TIGER	.
HHIP	3	1	.	.	.	.	HH	.	.	.	.	.	.
HINFP	3	1	.	.	ZFIN	.	.	.	.	.	.	.	.
HIRA	3	2	.	MGI	.	.	.	.	.	PITX2	.	.	.
HMGCR	3	2	.	.	ZFIN	.	.	.	.	PITX2	.	.	.
HNF1B	3	1	.	.	ZFIN	.	.	.	.	.	.	.	.
HNRNPH2	3	1	.	.	.	.	.	.	.	PITX2	.	.	.
HNRNPLL	3	1	.	.	.	.	.	.	.	PITX2	.	.	.
HNRPH2	3	1	.	.	.	.	.	.	.	PITX2	.	.	.
HNRPLL	3	1	.	.	.	.	.	.	.	PITX2	.	.	.
HOPX	3	2	.	MGI	ZFIN	.	.	.	.	.	.	.	.
HOXA1	3	2	.	MGI	.	.	.	.	.	.	.	.	LIT
HOXB5	3	1	.	.	ZFIN	.	.	.	.	.	.	.	.
HOXC13	3	1	.	.	.	.	.	.	.	.	.	TIGER	.
HPCAL1	3	1	.	.	.	.	.	.	.	PITX2	.	.	.
HRAS	3	1	.	MGI	.	.	.	.	.	.	.	.	.
HSD11B1	3	1	.	.	.	.	.	.	.	PITX2	.	.	.
HSDL2	3	1	.	.	.	.	.	.	.	.	.	TIGER	.
HSPA5	3	3	.	MGI	ZFIN	.	.	.	.	PITX2	.	.	.
HSPA9	3	1	.	.	ZFIN	.	.	.	.	.	.	.	.
HSPB11	3	1	.	MGI	.	.	.	.	.	.	.	.	.
HSPB2	3	1	.	.	.	.	.	.	.	.	.	TIGER	.
HSPB3	3	1	.	.	.	.	.	.	.	.	.	TIGER	.
HSPB7	3	1	.	.	.	.	.	.	.	.	.	TIGER	.
HSPG2	3	2	.	MGI	ZFIN	.	.	.	.	.	.	.	.
HTRA3	3	1	.	.	.	.	.	.	.	.	.	TIGER	.
HTT	3	3	.	MGI	ZFIN	.	.	.	.	PITX2	.	.	.
HTX2	3	1	.	.	.	.	.	.	.	.	.	.	LIT
HTX3	3	1	.	.	.	.	.	.	.	.	.	.	LIT
HUNK	3	1	.	.	.	.	.	.	.	PITX2	.	.	.
HUWE1	3	3	.	MGI	.	HHE	.	.	.	.	.	.	LIT
ID1	3	2	.	MGI	.	.	.	.	TGFB	.	.	.	.
ID2	3	2	.	.	.	.	.	.	TGFB	.	.	.	LIT
ID3	3	2	.	MGI	.	.	.	.	TGFB	.	.	.	.
ID4	3	1	.	.	.	.	.	.	TGFB	.	.	.	.
IER2	3	1	.	.	.	.	.	.	.	.	.	.	LIT
IFNG	3	2	.	MGI	.	.	.	.	TGFB	.	.	.	.
IFT172	3	2	.	MGI	.	.	.	.	.	.	.	.	LIT
IFT20	3	1	.	.	.	.	.	.	.	.	.	.	LIT
IFT27	3	1	.	.	ZFIN	.	.	.	.	.	.	.	.
IFT57	3	3	.	MGI	ZFIN	.	.	.	.	.	.	.	LIT
IFT74	3	1	.	MGI	.	.	.	.	.	.	.	.	.
IFT80	3	1	.	.	ZFIN	.	.	.	.	.	.	.	.
IFT88	3	2	.	MGI	.	.	.	.	.	.	.	.	LIT
IGBP1	3	1	.	.	.	.	.	.	.	.	.	.	LIT
IGF1R	3	2	.	MGI	ZFIN	.	.	.	.	.	.	.	.
IGF2	3	2	.	MGI	ZFIN	.	.	.	.	.	.	.	.
IGFBP4	3	1	.	.	.	.	.	.	.	.	.	.	LIT
IGFBP5	3	1	.	.	.	.	.	.	.	.	.	.	LIT
IHH	3	3	.	MGI	.	.	HH	.	.	.	.	.	LIT
IK	3	1	.	.	ZFIN	.	.	.	.	.	.	.	.
IL10RB	3	1	.	.	ZFIN	.	.	.	.	.	.	.	.
IL3RA	3	1	.	.	.	.	.	.	.	PITX2	.	.	.
ILF3	3	1	.	.	.	.	.	.	.	PITX2	.	.	.
ILK	3	2	.	MGI	ZFIN	.	.	.	.	.	.	.	.
INHBA	3	1	.	.	.	.	.	.	TGFB	.	.	.	.
INHBB	3	1	.	.	.	.	.	.	TGFB	.	.	.	.
INHBC	3	1	.	.	.	.	.	.	TGFB	.	.	.	.
INHBE	3	1	.	.	.	.	.	.	TGFB	.	.	.	.
INTS8	3	1	.	.	.	.	.	.	.	PITX2	.	.	.
INVERSIN	3	1	.	.	.	.	.	.	.	.	.	.	LIT
IPO4	3	2	.	.	.	HHE	.	.	.	.	.	.	LIT
IPPK	3	2	.	.	ZFIN	.	.	.	.	.	.	.	LIT
IQGAP1	3	1	.	.	.	.	.	.	.	PITX2	.	.	.
IRF2BP2	3	1	.	.	.	.	.	.	.	PITX2	.	.	.
IRX1	3	1	.	.	ZFIN	.	.	.	.	.	.	.	.
IRX4	3	2	.	MGI	ZFIN	.	.	.	.	.	.	.	.
ISL1	3	3	.	MGI	ZFIN	.	.	.	.	.	.	.	LIT
ITGA8	3	1	.	.	.	.	.	.	.	PITX2	.	.	.
ITGAV	3	2	.	MGI	ZFIN	.	.	.	.	.	.	.	.
ITGB1	3	2	.	MGI	ZFIN	.	.	.	.	.	.	.	.
ITGB1BP2	3	2	.	MGI	.	.	.	.	.	.	.	TIGER	.
ITGB1BP3	3	1	.	.	.	.	.	.	.	.	.	TIGER	.
ITM2C	3	2	.	.	.	HHE	.	.	.	.	.	.	LIT
JAG2	3	1	.	.	.	.	.	NOTCH	.	.	.	.	.
JARID2	3	2	.	MGI	.	.	.	.	.	PITX2	.	.	.
JAZF1	3	2	.	.	ZFIN	.	.	.	.	.	.	.	LIT
JPH2	3	1	.	MGI	.	.	.	.	.	.	.	.	.
JUNB	3	2	.	MGI	ZFIN	.	.	.	.	.	.	.	.
JUP	3	2	.	MGI	ZFIN	.	.	.	.	.	.	.	.
K6IRS3	3	1	.	.	.	.	.	.	.	.	.	TIGER	.
K6IRS4	3	1	.	.	.	.	.	.	.	.	.	TIGER	.
KANK1	3	2	.	.	.	HHE	.	.	.	.	.	.	LIT
KARS	3	1	.	.	ZFIN	.	.	.	.	.	.	.	.
KAT2A	3	2	.	MGI	.	.	.	NOTCH	.	.	.	.	.
KAT2B	3	1	.	.	.	.	.	NOTCH	.	.	.	.	.
KBTBD10	3	1	.	.	.	.	.	.	.	.	.	TIGER	.
KCNA5	3	1	.	MGI	.	.	.	.	.	.	.	.	.
KCNE1	3	2	.	MGI	.	.	.	.	.	.	.	.	LIT
KCNH1	3	1	.	.	ZFIN	.	.	.	.	.	.	.	.
KCNH6	3	1	.	.	ZFIN	.	.	.	.	.	.	.	.
KCNJ1	3	2	.	MGI	ZFIN	.	.	.	.	.	.	.	.
KCNJ11	3	1	.	MGI	.	.	.	.	.	.	.	.	.
KCNN3	3	1	.	.	.	.	.	.	.	.	.	.	LIT
KCNQ1	3	3	.	MGI	.	.	.	.	.	PITX2	.	.	LIT
KCTD1	3	1	.	.	.	.	.	.	.	PITX2	.	.	.
KCTD15	3	1	.	.	.	.	.	.	.	.	.	TIGER	.
KDM5A	3	2	.	.	.	HHE	.	.	.	.	.	.	LIT
KDM5B	3	2	.	.	.	HHE	.	.	.	.	.	.	LIT
KHDRBS3	3	1	.	.	.	.	.	.	.	PITX2	.	.	.
KIAA0196	3	3	.	.	ZFIN	HHE	.	.	.	.	.	.	LIT
KIAA0232	3	2	.	.	.	HHE	.	.	.	.	.	.	LIT
KIAA0553	3	1	.	.	.	.	.	.	.	.	.	TIGER	.
KIAA0664	3	2	.	.	.	HHE	.	.	.	.	.	.	LIT
KIAA0947	3	1	.	.	ZFIN	.	.	.	.	.	.	.	.
KIAA1841	3	1	.	.	.	.	.	.	.	.	.	.	LIT
KIF13A	3	1	.	.	.	.	.	.	.	PITX2	.	.	.
KIF2A	3	1	.	.	.	.	.	.	.	PITX2	.	.	.
KIF3A	3	2	.	MGI	.	.	.	.	.	.	.	.	LIT
KIF3B	3	2	.	MGI	.	.	.	.	.	.	.	.	LIT
KIF3C	3	1	.	.	.	.	.	.	.	.	.	.	LIT
KIFAP3	3	2	.	MGI	.	.	.	.	.	.	.	.	LIT
KLF13	3	1	.	.	.	.	.	.	.	.	.	.	LIT
KLF4	3	1	.	.	ZFIN	.	.	.	.	.	.	.	.
KLF6	3	2	.	MGI	.	.	.	.	.	PITX2	.	.	.
KLF7	3	1	.	.	.	.	.	.	.	PITX2	.	.	.
KLHL21	3	2	.	.	.	HHE	.	.	.	.	.	.	LIT
KLHL31	3	1	.	.	ZFIN	.	.	.	.	.	.	.	.
KPNA1	3	2	.	.	.	HHE	.	.	.	.	.	.	LIT
KRBA1	3	1	.	.	.	.	.	.	.	PITX2	.	.	.
KRI1	3	1	.	.	ZFIN	.	.	.	.	.	.	.	.
KRIT1	3	2	.	MGI	ZFIN	.	.	.	.	.	.	.	.
KRT1	3	1	.	.	.	.	.	.	.	.	.	TIGER	.
KRT25A	3	1	.	.	.	.	.	.	.	.	.	TIGER	.
KRT25B	3	1	.	.	.	.	.	.	.	.	.	TIGER	.
KTU	3	1	.	.	.	.	.	.	.	.	PCD	.	.
L3MBTL3	3	1	.	.	.	.	.	.	.	PITX2	.	.	.
LAMA2	3	1	.	.	.	.	.	.	.	PITX2	.	.	.
LAMA4	3	4	.	MGI	ZFIN	HHE	.	.	.	.	.	.	LIT
LAMB1	3	1	.	.	.	.	.	.	.	PITX2	.	.	.
LAMB1-1	3	1	.	.	.	.	.	.	.	PITX2	.	.	.
LAMB2	3	2	.	.	.	HHE	.	.	.	.	.	.	LIT
LAMB4	3	1	.	.	.	.	.	.	.	.	.	TIGER	.
LAMC1	3	4	.	MGI	ZFIN	HHE	.	.	.	.	.	.	LIT
LARGE	3	2	.	MGI	.	.	.	.	.	PITX2	.	.	.
LBR	3	1	.	.	.	.	.	.	.	.	.	.	LIT
LCOR	3	1	.	.	.	.	.	.	.	PITX2	.	.	.
LEFTY1	3	3	.	MGI	.	.	.	.	TGFB	.	.	.	LIT
LEFTY2	3	4	.	MGI	ZFIN	.	.	.	TGFB	.	.	.	LIT
LEMD3	3	2	.	MGI	.	.	.	.	.	.	.	.	LIT
LEO1	3	1	.	.	ZFIN	.	.	.	.	.	.	.	.
LGALS7	3	1	.	.	.	.	.	.	.	.	.	TIGER	.
LGR6	3	1	.	.	.	.	.	.	.	.	.	TIGER	.
LHFP	3	1	.	.	.	.	.	.	.	PITX2	.	.	.
LIFR	3	2	.	.	.	HHE	.	.	.	.	.	.	LIT
LIG1	3	2	.	.	.	HHE	.	.	.	.	.	.	LIT
LIMS1	3	3	.	MGI	ZFIN	.	.	.	.	PITX2	.	.	.
LIMS2	3	2	.	MGI	ZFIN	.	.	.	.	.	.	.	.
LLPH	3	1	.	.	.	.	.	.	.	.	.	.	LIT
LMNB1	3	1	.	.	.	.	.	.	.	PITX2	.	.	.
LMO7	3	1	.	.	ZFIN	.	.	.	.	.	.	.	.
LMOD3	3	1	.	.	.	.	.	.	.	.	.	TIGER	.
LOC150368	3	1	.	.	.	.	.	.	.	.	.	TIGER	.
LOC196541	3	1	.	.	.	.	.	.	.	.	.	TIGER	.
LOC221143	3	1	.	.	.	.	.	.	.	.	.	TIGER	.
LOC387758	3	1	.	.	.	.	.	.	.	.	.	TIGER	.
LOC388339	3	1	.	.	.	.	.	.	.	.	.	TIGER	.
LOC389435	3	1	.	.	.	.	.	.	.	.	.	TIGER	.
LOC389473	3	1	.	.	.	.	.	.	.	.	.	TIGER	.
LOC389672	3	1	.	.	.	.	.	.	.	.	.	TIGER	.
LOC401328	3	1	.	.	.	.	.	.	.	.	.	TIGER	.
LOC402485	3	1	.	.	.	.	.	.	.	.	.	TIGER	.
LOC440066	3	1	.	.	.	.	.	.	.	.	.	TIGER	.
LOC440684	3	1	.	.	.	.	.	.	.	.	.	TIGER	.
LOC440751	3	1	.	.	.	.	.	.	.	.	.	TIGER	.
LOC441951	3	1	.	.	.	.	.	.	.	.	.	TIGER	.
LOC442467	3	1	.	.	.	.	.	.	.	.	.	TIGER	.
LOC442516	3	1	.	.	.	.	.	.	.	.	.	TIGER	.
LOC90321	3	1	.	.	.	.	.	.	.	.	.	TIGER	.
LONP2	3	1	.	.	.	.	.	.	.	PITX2	.	.	.
LOXL2	3	2	.	.	.	HHE	.	.	.	.	.	.	LIT
LPAR1	3	2	.	MGI	ZFIN	.	.	.	.	.	.	.	.
LPIN1	3	2	.	MGI	.	.	.	.	.	.	.	.	LIT
LPL	3	2	.	MGI	.	.	.	.	.	PITX2	.	.	.
LRP1	3	3	.	MGI	.	HHE	.	.	.	.	.	.	LIT
LRP2ACVR2B	3	1	.	.	.	.	.	.	.	.	.	.	LIT
LRP5	3	1	.	MGI	.	.	.	.	.	.	.	.	.
LRPPRC	3	3	.	MGI	.	HHE	.	.	.	.	.	.	LIT
LRRC10	3	1	.	.	ZFIN	.	.	.	.	.	.	.	.
LRRC15	3	1	.	.	.	.	.	.	.	.	.	TIGER	.
LRRC39	3	1	.	.	ZFIN	.	.	.	.	.	.	.	.
LRRK2	3	2	.	MGI	ZFIN	.	.	.	.	.	.	.	.
LSMD1	3	2	.	.	.	HHE	.	.	.	.	.	.	LIT
LTBP1	3	2	.	MGI	.	.	.	.	TGFB	.	.	.	.
LTV1	3	1	.	.	ZFIN	.	.	.	.	.	.	.	.
LZTR1	3	2	.	.	.	HHE	.	.	.	.	.	.	LIT
MAML1	3	2	.	MGI	.	.	.	NOTCH	.	.	.	.	.
MAML2	3	1	.	.	.	.	.	NOTCH	.	.	.	.	.
MAML3	3	2	.	MGI	.	.	.	NOTCH	.	.	.	.	.
MANBA	3	2	.	MGI	.	.	.	.	.	PITX2	.	.	.
MANEA	3	1	.	.	.	.	.	.	.	PITX2	.	.	.
MAP2K7	3	2	.	.	.	HHE	.	.	.	.	.	.	LIT
MAPK1	3	2	.	MGI	.	.	.	.	TGFB	.	.	.	.
MAPK3	3	2	.	MGI	.	.	.	.	TGFB	.	.	.	.
MAPK8IP3	3	3	.	MGI	.	HHE	.	.	.	.	.	.	LIT
MAPKAP1	3	1	.	.	.	.	.	.	.	PITX2	.	.	.
MARK2	3	2	.	MGI	.	.	.	.	.	.	.	.	LIT
MAT2B	3	1	.	.	.	.	.	.	.	PITX2	.	.	.
MAX	3	1	.	.	.	.	.	.	.	.	.	.	LIT
MB	3	2	.	MGI	.	.	.	.	.	.	.	TIGER	.
MBD4	3	1	.	MGI	.	.	.	.	.	.	.	.	.
MBNL2	3	1	.	.	ZFIN	.	.	.	.	.	.	.	.
MBOAT2	3	1	.	.	.	.	.	.	.	PITX2	.	.	.
MCCC2	3	1	.	.	.	.	.	.	.	PITX2	.	.	.
MCM3AP	3	1	.	.	ZFIN	.	.	.	.	.	.	.	.
MCPH1	3	2	.	MGI	.	.	.	.	.	PITX2	.	.	.
MEA1	3	1	.	.	.	.	.	.	.	PITX2	.	.	.
MED10	3	1	.	.	ZFIN	.	.	.	.	.	.	.	.
MED12	3	1	.	MGI	.	.	.	.	.	.	.	.	.
MED14	3	1	.	.	ZFIN	.	.	.	.	.	.	.	.
MED19	3	1	.	.	ZFIN	.	.	.	.	.	.	.	.
MED20	3	1	.	.	.	.	.	.	.	.	.	.	LIT
MEF2A	3	3	.	MGI	ZFIN	.	.	.	.	.	.	.	LIT
MEF2C	3	3	.	MGI	ZFIN	.	.	.	.	.	.	.	LIT
MEIS1	3	2	.	MGI	ZFIN	.	.	.	.	.	.	.	.
MELK	3	1	.	.	ZFIN	.	.	.	.	.	.	.	.
MEOX2	3	1	.	MGI	.	.	.	.	.	.	.	.	.
MEST	3	2	.	MGI	.	.	.	.	.	.	.	TIGER	.
METAP2	3	2	.	MGI	.	.	.	.	.	PITX2	.	.	.
METT10D	3	1	.	.	.	.	.	.	.	.	.	.	LIT
MFAP2	3	1	.	.	.	.	.	.	.	.	.	TIGER	.
MFAP5	3	1	.	.	.	.	.	.	.	.	.	TIGER	.
MFNG	3	1	.	.	.	.	.	NOTCH	.	.	.	.	.
MGA	3	1	.	.	ZFIN	.	.	.	.	.	.	.	.
MGAT	3	1	.	.	.	.	.	.	.	.	.	.	LIT
MGAT1	3	2	.	MGI	.	.	.	.	.	.	.	.	LIT
MGC24665	3	1	.	.	.	.	.	.	.	.	.	TIGER	.
MGC40499	3	1	.	.	.	.	.	.	.	.	.	TIGER	.
MGMT	3	1	.	.	.	.	.	.	.	PITX2	.	.	.
MGRN1	3	1	.	MGI	.	.	.	.	.	.	.	.	.
MIA	3	1	.	.	.	.	.	.	.	.	.	TIGER	.
MINK1	3	2	.	.	.	HHE	.	.	.	.	.	.	LIT
MIR129-2	3	1	.	.	ZFIN	.	.	.	.	.	.	.	.
MIXL1	3	2	.	MGI	ZFIN	.	.	.	.	.	.	.	.
MKI67	3	1	.	.	.	.	.	.	.	PITX2	.	.	.
MLF1	3	1	.	.	.	.	.	.	.	PITX2	.	.	.
MLL2	3	2	.	.	.	HHE	.	.	.	.	.	.	LIT
MLL5	3	2	.	.	.	HHE	.	.	.	.	.	.	LIT
MMP15	3	3	.	MGI	.	HHE	.	.	.	.	.	.	LIT
MMP16	3	1	.	.	.	.	.	.	.	PITX2	.	.	.
MMP21	3	1	.	MGI	.	.	.	.	.	.	.	.	.
MMRN1	3	1	.	.	.	.	.	.	.	.	.	TIGER	.
MNDA	3	1	.	.	.	.	.	.	.	.	.	.	LIT
MNS1	3	1	.	.	.	.	.	.	.	.	.	.	LIT
MOSPD1	3	1	.	.	.	.	.	.	.	PITX2	.	.	.
MPHOSPH6	3	1	.	.	.	.	.	.	.	PITX2	.	.	.
MPP5	3	1	.	.	ZFIN	.	.	.	.	.	.	.	.
MPPE1	3	1	.	.	.	.	.	.	.	PITX2	.	.	.
MRPS10	3	1	.	.	.	.	.	.	.	PITX2	.	.	.
MRPS12	3	1	.	.	.	.	.	.	.	PITX2	.	.	.
MRPS24	3	1	.	.	.	.	.	.	.	.	.	TIGER	.
MSX1	3	2	.	MGI	.	.	.	.	.	.	.	.	LIT
MSX2	3	2	.	MGI	.	.	.	.	.	.	.	.	LIT
MTBP	3	1	.	.	.	.	.	.	.	PITX2	.	.	.
MTMR2	3	1	.	.	.	.	.	.	.	PITX2	.	.	.
MYB	3	2	.	MGI	ZFIN	.	.	.	.	.	.	.	.
MYBBP1A	3	1	.	.	ZFIN	.	.	.	.	.	.	.	.
MYC	3	2	.	MGI	.	.	.	.	TGFB	.	.	.	.
MYEF2	3	2	.	.	.	HHE	.	.	.	.	.	.	LIT
MYF6	3	1	.	.	.	.	.	.	.	.	.	TIGER	.
MYH10	3	3	.	MGI	.	.	.	.	.	PITX2	.	.	LIT
MYH3	3	1	.	.	.	.	.	.	.	.	.	TIGER	.
MYH6	3	4	.	MGI	ZFIN	.	.	.	.	.	.	TIGER	LIT
MYH7B	3	1	.	.	.	.	.	.	.	PITX2	.	.	.
MYH9	3	2	.	MGI	ZFIN	.	.	.	.	.	.	.	.
MYL2	3	3	.	MGI	ZFIN	.	.	.	.	.	.	TIGER	.
MYL3	3	1	.	.	.	.	.	.	.	.	.	TIGER	.
MYL4	3	1	.	.	.	.	.	.	.	.	.	TIGER	.
MYL7	3	4	.	MGI	ZFIN	.	.	.	.	PITX2	.	TIGER	.
MYLK3	3	2	.	MGI	ZFIN	.	.	.	.	.	.	.	.
MYO5A	3	1	.	.	.	.	.	.	.	PITX2	.	.	.
MYO9B	3	1	.	.	.	.	.	.	.	PITX2	.	.	.
MYOM1	3	1	.	.	.	.	.	.	.	.	.	TIGER	.
MYOM2	3	1	.	.	.	.	.	.	.	.	.	TIGER	.
MYOM3	3	1	.	.	.	.	.	.	.	.	.	TIGER	.
MYOZ2	3	2	.	MGI	.	.	.	.	.	.	.	TIGER	.
N/A	3	1	.	.	.	.	.	.	.	.	.	TIGER	.
N4BP1	3	2	.	.	.	HHE	.	.	.	.	.	.	LIT
NA	3	1	.	.	.	.	.	.	.	PITX2	.	.	.
NAA15	3	2	.	.	.	HHE	.	.	.	.	.	.	LIT
NACA	3	1	.	.	ZFIN	.	.	.	.	.	.	.	.
NBEA	3	1	.	.	.	.	.	.	.	PITX2	.	.	.
NCBP2	3	1	.	.	ZFIN	.	.	.	.	.	.	.	.
NCF1	3	1	.	MGI	.	.	.	.	.	.	.	.	.
NCF2	3	1	.	.	.	.	.	.	.	.	.	.	LIT
NCKAP1	3	3	.	MGI	.	HHE	.	.	.	.	.	.	LIT
NCL	3	1	.	.	ZFIN	.	.	.	.	.	.	.	.
NCOR2	3	2	.	MGI	.	.	.	NOTCH	.	.	.	.	.
NCSTN	3	2	.	MGI	.	.	.	NOTCH	.	.	.	.	.
NDE1	3	1	.	.	ZFIN	.	.	.	.	.	.	.	.
NDRG4	3	1	.	.	ZFIN	.	.	.	.	.	.	.	.
NDUFA13	3	2	.	.	.	HHE	.	.	.	.	.	.	LIT
NDUFA2	3	1	.	.	.	.	.	.	.	.	.	TIGER	.
NDUFA4	3	1	.	.	.	.	.	.	.	PITX2	.	.	.
NDUFB2	3	1	.	.	.	.	.	.	.	PITX2	.	.	.
NDUFB3	3	1	.	.	.	.	.	.	.	.	.	TIGER	.
NDUFS4	3	3	.	MGI	.	.	.	.	.	PITX2	.	TIGER	.
NDUFS5	3	1	.	.	ZFIN	.	.	.	.	.	.	.	.
NEB	3	2	.	.	ZFIN	.	.	.	.	.	.	TIGER	.
NEBL	3	1	.	.	.	.	.	.	.	.	.	TIGER	.
NEDD4L	3	2	.	MGI	.	.	.	.	.	PITX2	.	.	.
NEK8	3	2	.	MGI	ZFIN	.	.	.	.	.	.	.	.
NEXN	3	1	.	.	ZFIN	.	.	.	.	.	.	.	.
NFATC1	3	3	.	MGI	.	.	.	.	.	PITX2	.	.	LIT
NFATC3	3	2	.	MGI	.	.	.	.	.	.	.	.	LIT
NFATC4	3	2	.	MGI	.	.	.	.	.	.	.	.	LIT
NFE2L1	3	2	.	.	.	HHE	.	.	.	.	.	.	LIT
NFYC	3	1	.	.	ZFIN	.	.	.	.	.	.	.	.
NGFRAP1	3	1	.	.	.	.	.	.	.	PITX2	.	.	.
NID2	3	1	.	.	.	.	.	.	.	.	.	TIGER	.
NIPSNAP3A	3	1	.	.	.	.	.	.	.	PITX2	.	.	.
NISCH	3	2	.	.	.	HHE	.	.	.	.	.	.	LIT
NKAP	3	1	.	.	ZFIN	.	.	.	.	.	.	.	.
NKD1	3	2	.	.	ZFIN	.	.	.	.	.	.	.	LIT
NKD2	3	1	.	.	ZFIN	.	.	.	.	.	.	.	.
NKX2.5	3	1	.	.	.	.	.	.	.	.	.	.	LIT
NKX2-2	3	1	.	.	ZFIN	.	.	.	.	.	.	.	.
NKX2-6	3	2	.	MGI	ZFIN	.	.	.	.	.	.	.	.
NMD3	3	1	.	.	ZFIN	.	.	.	.	.	.	.	.
NME2	3	1	.	.	ZFIN	.	.	.	.	.	.	.	.
NME7	3	1	.	.	.	.	.	.	.	.	.	.	LIT
NOC3L	3	2	.	.	ZFIN	.	.	.	.	PITX2	.	.	.
NOG	3	2	.	MGI	.	.	.	.	TGFB	.	.	.	.
NOL10	3	1	.	.	ZFIN	.	.	.	.	.	.	.	.
NOL5A	3	1	.	.	.	.	.	.	.	PITX2	.	.	.
NOLA3	3	1	.	.	.	.	.	.	.	.	.	TIGER	.
NOLC1	3	1	.	.	ZFIN	.	.	.	.	.	.	.	.
NOP10	3	1	.	.	ZFIN	.	.	.	.	.	.	.	.
NOP2	3	2	.	.	.	HHE	.	.	.	.	.	.	LIT
NOP56	3	2	.	.	ZFIN	.	.	.	.	PITX2	.	.	.
NOP58	3	1	.	.	ZFIN	.	.	.	.	.	.	.	.
NOTCH2NL	3	1	.	.	.	.	.	.	.	.	.	.	LIT
NOTCH3	3	3	.	MGI	.	.	.	NOTCH	.	.	.	.	LIT
NOTCH4	3	3	.	MGI	.	.	.	NOTCH	.	.	.	.	LIT
NOTO	3	2	.	MGI	.	.	.	.	.	.	.	.	LIT
NPC2	3	1	.	.	.	.	.	.	.	PITX2	.	.	.
NPHP2	3	1	.	.	.	.	.	.	.	.	.	.	LIT
NPNT	3	1	.	.	ZFIN	.	.	.	.	.	.	.	.
NPPA	3	3	.	MGI	.	.	.	.	.	.	.	TIGER	LIT
NPPB	3	1	.	.	.	.	.	.	.	.	.	TIGER	.
NRK	3	1	.	.	.	.	.	.	.	.	.	TIGER	.
NRP1	3	2	.	MGI	.	.	.	.	.	PITX2	.	.	.
NSDHL	3	1	.	MGI	.	.	.	.	.	.	.	.	.
NTF3	3	2	.	MGI	.	.	.	.	.	PITX2	.	.	.
NUB1	3	2	.	.	.	HHE	.	.	.	.	.	.	LIT
NUCB1	3	2	.	.	.	HHE	.	.	.	.	.	.	LIT
NUDT4	3	1	.	.	.	.	.	.	.	PITX2	.	.	.
NUF2	3	1	.	.	ZFIN	.	.	.	.	.	.	.	.
NUMB	3	2	.	MGI	.	.	.	NOTCH	.	.	.	.	.
NUMBL	3	2	.	.	.	.	.	NOTCH	.	.	.	.	LIT
NUP54	3	1	.	.	.	.	.	.	.	PITX2	.	.	.
NUP62	3	2	.	.	.	HHE	.	.	.	.	.	.	LIT
NUS1	3	1	.	.	.	.	.	.	.	PITX2	.	.	.
NXT2	3	1	.	.	ZFIN	.	.	.	.	.	.	.	.
OBSCN	3	2	.	.	.	HHE	.	.	.	.	.	.	LIT
OCRL	3	1	.	.	ZFIN	.	.	.	.	.	.	.	.
ODA7	3	1	.	.	.	.	.	.	.	.	PCD	.	.
OGT	3	1	.	.	.	.	.	.	.	PITX2	.	.	.
OLFM1	3	1	.	.	ZFIN	.	.	.	.	.	.	.	.
OLFML2A	3	1	.	.	.	.	.	.	.	.	.	TIGER	.
OLIG2	3	1	.	.	.	.	.	.	.	PITX2	.	.	.
OMD	3	1	.	.	.	.	.	.	.	.	.	TIGER	.
OPA1	3	2	.	MGI	.	.	.	.	.	PITX2	.	.	.
ORAI1	3	1	.	.	ZFIN	.	.	.	.	.	.	.	.
OS9	3	2	.	.	.	HHE	.	.	.	.	.	.	LIT
OSR1	3	2	.	MGI	.	.	.	.	.	.	.	.	LIT
OTUD1	3	1	.	.	.	.	.	.	.	PITX2	.	.	.
PAK1	3	2	.	MGI	ZFIN	.	.	.	.	.	.	.	.
PANX1	3	1	.	.	.	.	.	.	.	.	.	.	LIT
PANX2	3	1	.	.	.	.	.	.	.	.	.	.	LIT
PANX3	3	1	.	.	.	.	.	.	.	.	.	.	LIT
PAPOLA	3	2	.	.	.	HHE	.	.	.	.	.	.	LIT
PAPOLG	3	1	.	.	.	.	.	.	.	.	.	.	LIT
PARD6G	3	1	.	.	ZFIN	.	.	.	.	.	.	.	.
PARP1	3	1	.	.	.	.	.	.	.	PITX2	.	.	.
PAWR	3	1	.	.	.	.	.	.	.	PITX2	.	.	.
PAX2	3	2	.	MGI	ZFIN	.	.	.	.	.	.	.	.
PAX3	3	1	.	MGI	.	.	.	.	.	.	.	.	.
PBX3	3	1	.	.	ZFIN	.	.	.	.	.	.	.	.
PCDH18	3	1	.	.	.	.	.	.	.	PITX2	.	.	.
PCDHGA2	3	2	.	.	.	HHE	.	.	.	.	.	.	LIT
PCMTD2	3	2	.	.	.	.	.	.	.	PITX2	.	.	LIT
PCNT	3	1	.	.	.	.	.	.	.	.	.	.	LIT
PCOLCE	3	1	.	.	.	.	.	.	.	.	.	TIGER	.
PCSK5	3	2	.	MGI	.	.	.	.	.	.	.	.	LIT
PCSK6	3	1	.	MGI	.	.	.	.	.	.	.	.	.
PDCD10	3	2	.	MGI	ZFIN	.	.	.	.	.	.	.	.
PDCD7	3	1	.	.	ZFIN	.	.	.	.	.	.	.	.
PDK3	3	1	.	.	.	.	.	.	.	PITX2	.	.	.
PDLIM5	3	2	.	MGI	.	.	.	.	.	PITX2	.	.	.
PDLIM7	3	1	.	.	ZFIN	.	.	.	.	.	.	.	.
PDPN	3	1	.	MGI	.	.	.	.	.	.	.	.	.
PDS5B	3	2	.	MGI	.	.	.	.	.	PITX2	.	.	.
PDSS1	3	1	.	.	.	.	.	.	.	PITX2	.	.	.
PDZRN3	3	1	.	.	.	.	.	.	.	PITX2	.	.	.
PEG10	3	1	.	.	.	.	.	.	.	.	.	TIGER	.
PELI1	3	1	.	.	.	.	.	.	.	PITX2	.	.	.
PENK	3	1	.	.	.	.	.	.	.	PITX2	.	.	.
PENK1	3	1	.	.	.	.	.	.	.	PITX2	.	.	.
PEX	3	1	.	.	.	.	.	.	.	.	.	.	LIT
PEX13	3	1	.	.	.	.	.	.	.	.	.	.	LIT
PFDN2	3	1	.	.	.	.	.	.	.	.	.	TIGER	.
PFKM	3	3	.	MGI	.	HHE	.	.	.	.	.	.	LIT
PHIP	3	3	.	MGI	.	HHE	.	.	.	.	.	.	LIT
PHLDA3	3	1	.	.	.	.	.	.	.	PITX2	.	.	.
PHYHD1	3	1	.	.	.	.	.	.	.	.	.	.	LIT
PI16	3	1	.	.	.	.	.	.	.	.	.	TIGER	.
PI4KA	3	1	.	.	ZFIN	.	.	.	.	.	.	.	.
PIFO	3	2	.	MGI	.	.	.	.	.	.	.	.	LIT
PIK3R4	3	1	.	.	.	.	.	.	.	PITX2	.	.	.
PITX2	3	3	.	MGI	.	.	.	.	TGFB	.	.	.	LIT
PKD1L1	3	2	.	MGI	.	.	.	.	.	.	.	.	LIT
PKIA	3	1	.	.	.	.	.	.	.	.	.	TIGER	.
PKIG	3	1	.	.	.	.	.	.	.	PITX2	.	.	.
PKP2	3	3	.	MGI	ZFIN	.	.	.	.	PITX2	.	.	.
PKP4	3	2	.	.	.	HHE	.	.	.	.	.	.	LIT
PLAC9	3	1	.	.	.	.	.	.	.	.	.	TIGER	.
PLAGL1	3	2	.	MGI	.	.	.	.	.	.	.	.	LIT
PLCG1	3	2	.	MGI	ZFIN	.	.	.	.	.	.	.	.
PLEKHA7	3	2	.	.	ZFIN	.	.	.	.	PITX2	.	.	.
PLK1	3	1	.	.	ZFIN	.	.	.	.	.	.	.	.
PLK4	3	1	.	.	.	.	.	.	.	PITX2	.	.	.
PLN	3	3	.	MGI	.	.	.	.	.	PITX2	.	TIGER	.
PLXNA1	3	2	.	.	.	HHE	.	.	.	.	.	.	LIT
POC1B	3	1	.	.	ZFIN	.	.	.	.	.	.	.	.
POGK	3	2	.	.	.	HHE	.	.	.	.	.	.	LIT
POGZ	3	2	.	.	.	HHE	.	.	.	.	.	.	LIT
POLA1	3	1	.	.	ZFIN	.	.	.	.	.	.	.	.
POLL	3	1	.	.	.	.	.	.	.	.	.	.	LIT
POLR1C	3	1	.	.	ZFIN	.	.	.	.	.	.	.	.
POLR1D	3	1	.	.	ZFIN	.	.	.	.	.	.	.	.
POLR2M	3	1	.	.	ZFIN	.	.	.	.	.	.	.	.
POLR3F	3	1	.	.	ZFIN	.	.	.	.	.	.	.	.
POPDC2	3	3	.	MGI	ZFIN	.	.	.	.	.	.	TIGER	.
POSTN	3	2	.	MGI	.	.	.	.	.	.	.	TIGER	.
PPAP2B	3	2	.	MGI	.	.	.	.	.	PITX2	.	.	.
PPIC	3	1	.	.	.	.	.	.	.	PITX2	.	.	.
PPM1A	3	1	.	.	.	.	.	.	.	PITX2	.	.	.
PPM1K	3	2	.	.	ZFIN	.	.	.	.	.	.	.	LIT
PPP1R12A	3	1	.	.	ZFIN	.	.	.	.	.	.	.	.
PPP1R12B	3	2	.	.	.	HHE	.	.	.	.	.	.	LIT
PPP1R14C	3	1	.	.	.	.	.	.	.	PITX2	.	.	.
PPP1R3B	3	1	.	.	.	.	.	.	.	PITX2	.	.	.
PPP1R3C	3	2	.	MGI	.	.	.	.	.	.	.	TIGER	.
PPP1R3E	3	1	.	.	.	.	.	.	.	PITX2	.	.	.
PPP2CA	3	1	.	.	.	.	.	.	TGFB	.	.	.	.
PPP2CB	3	1	.	.	.	.	.	.	TGFB	.	.	.	.
PPP2R1A	3	1	.	.	.	.	.	.	TGFB	.	.	.	.
PPP2R1B	3	1	.	.	.	.	.	.	TGFB	.	.	.	.
PPP3CA	3	1	.	.	.	.	.	.	.	.	.	.	LIT
PPP4R1	3	1	.	.	.	.	.	.	.	PITX2	.	.	.
PQPB1	3	1	.	.	.	.	.	.	.	.	.	.	LIT
PRCP	3	2	.	.	.	HHE	.	.	.	.	.	.	LIT
PRDM5	3	1	.	.	ZFIN	.	.	.	.	.	.	.	.
PRICKLE1	3	2	.	.	ZFIN	.	.	.	.	PITX2	.	.	.
PRKAB2	3	1	.	.	.	.	.	.	.	.	.	.	LIT
PRKACA	3	2	.	MGI	.	.	HH	.	.	.	.	.	.
PRKACB	3	1	.	.	.	.	HH	.	.	.	.	.	.
PRKACG	3	1	.	.	.	.	HH	.	.	.	.	.	.
PRKAG2	3	1	.	.	.	.	.	.	.	.	.	.	LIT
PRKAR1A	3	1	.	MGI	.	.	.	.	.	.	.	.	.
PRKAR2A	3	1	.	.	.	.	.	.	.	PITX2	.	.	.
PRKCI	3	2	.	MGI	ZFIN	.	.	.	.	.	.	.	.
PRKCM	3	1	.	.	.	.	.	.	.	PITX2	.	.	.
PRKCSH	3	1	.	.	ZFIN	.	.	.	.	.	.	.	.
PRKD1	3	2	.	MGI	.	.	.	.	.	PITX2	.	.	.
PRKX	3	1	.	.	.	.	HH	.	.	.	.	.	.
PRMT1	3	1	.	.	ZFIN	.	.	.	.	.	.	.	.
PROTEIN	3	1	.	.	ZFIN	.	.	.	.	.	.	.	.
PROX1	3	3	.	MGI	ZFIN	.	.	.	.	.	.	.	LIT
PRPF3	3	1	.	.	ZFIN	.	.	.	.	.	.	.	.
PRPF31	3	1	.	.	ZFIN	.	.	.	.	.	.	.	.
PRPF4B	3	2	.	.	.	HHE	.	.	.	.	.	.	LIT
PRRX1	3	2	.	MGI	.	.	.	.	.	.	.	TIGER	.
PSAT1	3	1	.	.	.	.	.	.	.	PITX2	.	.	.
PSEN1	3	2	.	MGI	.	.	.	NOTCH	.	.	.	.	.
PSEN2	3	2	.	MGI	.	.	.	NOTCH	.	.	.	.	.
PSENEN	3	2	.	.	.	.	.	NOTCH	.	.	.	TIGER	.
PSMA6	3	1	.	.	.	.	.	.	.	PITX2	.	.	.
PSMB1	3	3	.	.	ZFIN	HHE	.	.	.	.	.	.	LIT
PSMC1	3	1	.	.	.	.	.	.	.	PITX2	.	.	.
PSMD12	3	1	.	.	.	.	.	.	.	PITX2	.	.	.
PTCH2	3	3	.	MGI	.	.	HH	.	.	.	.	.	LIT
PTCRA	3	1	.	.	.	.	.	NOTCH	.	.	.	.	.
PTEN	3	1	.	MGI	.	.	.	.	.	.	.	.	.
PTGES3	3	1	.	.	.	.	.	.	.	PITX2	.	.	.
PTK2	3	2	.	MGI	.	.	.	.	.	PITX2	.	.	.
PTPLA	3	1	.	.	.	.	.	.	.	PITX2	.	.	.
PTPLB	3	1	.	.	.	.	.	.	.	PITX2	.	.	.
PTPN21	3	1	.	.	ZFIN	.	.	.	.	.	.	.	.
PTPRF	3	1	.	.	.	.	.	.	.	PITX2	.	.	.
PUS7	3	1	.	.	.	.	.	.	.	PITX2	.	.	.
PYGB	3	1	.	.	.	.	.	.	.	PITX2	.	.	.
QARS	3	1	.	.	ZFIN	.	.	.	.	.	.	.	.
QDPR	3	1	.	.	.	.	.	.	.	PITX2	.	.	.
QK	3	1	.	.	.	.	.	.	.	PITX2	.	.	.
QK1	3	2	.	.	.	HHE	.	.	.	.	.	.	LIT
RAB10	3	2	.	.	.	HHE	.	.	.	.	.	.	LIT
RAB11A	3	1	.	.	.	.	.	.	.	PITX2	.	.	.
RAB28	3	1	.	.	.	.	.	.	.	PITX2	.	.	.
RAD21	3	1	.	.	ZFIN	.	.	.	.	.	.	.	.
RAD52	3	1	.	.	.	.	.	.	.	PITX2	.	.	.
RAE1	3	1	.	.	ZFIN	.	.	.	.	.	.	.	.
RAI2	3	1	.	.	.	.	.	.	.	.	.	.	LIT
RANGRF	3	1	.	.	.	.	.	.	.	.	.	.	LIT
RAPGEF2	3	2	.	MGI	.	.	.	.	.	PITX2	.	.	.
RAPGEF5	3	2	.	.	.	.	.	.	.	PITX2	.	.	LIT
RARB	3	2	.	MGI	.	.	.	.	.	PITX2	.	.	.
RARS	3	1	.	.	.	.	.	.	.	PITX2	.	.	.
RAVER1	3	2	.	.	.	HHE	.	.	.	.	.	.	LIT
RBCK1	3	1	.	.	.	.	.	.	.	PITX2	.	.	.
RBL1	3	2	.	MGI	.	.	.	.	TGFB	.	.	.	.
RBL2	3	2	.	MGI	.	.	.	.	TGFB	.	.	.	.
RBM24	3	2	.	.	ZFIN	.	.	.	.	.	.	TIGER	.
RBPJL	3	1	.	.	.	.	.	NOTCH	.	.	.	.	.
RBX1	3	1	.	.	.	.	.	.	TGFB	.	.	.	.
RCAN2	3	1	.	.	.	.	.	.	.	PITX2	.	.	.
RCL1	3	1	.	.	ZFIN	.	.	.	.	.	.	.	.
RDH14	3	1	.	.	.	.	.	.	.	PITX2	.	.	.
RECQL4	3	1	.	.	.	.	.	.	.	.	.	.	LIT
REL	3	2	.	MGI	.	.	.	.	.	.	.	.	LIT
RFC3	3	1	.	.	.	.	.	.	.	PITX2	.	.	.
RFNG	3	1	.	.	.	.	.	NOTCH	.	.	.	.	.
RFX2	3	1	.	.	.	.	.	.	.	.	.	.	LIT
RFX3	3	2	.	MGI	.	.	.	.	.	.	.	.	LIT
RGL1	3	1	.	.	.	.	.	.	.	PITX2	.	.	.
RHAG	3	1	.	.	ZFIN	.	.	.	.	.	.	.	.
RHOA	3	1	.	.	.	.	.	.	TGFB	.	.	.	.
RHOJ	3	2	.	MGI	.	.	.	.	.	.	.	TIGER	.
RIN2	3	1	.	.	.	.	.	.	.	PITX2	.	.	.
RNF113A	3	1	.	.	ZFIN	.	.	.	.	.	.	.	.
RNF14	3	1	.	.	.	.	.	.	.	PITX2	.	.	.
RNF20	3	2	.	.	.	HHE	.	.	.	.	.	.	LIT
RNF32	3	1	.	.	.	.	.	.	.	PITX2	.	.	.
RNF44	3	2	.	.	.	HHE	.	.	.	.	.	.	LIT
ROBO1	3	2	.	MGI	ZFIN	.	.	.	.	.	.	.	.
ROCK1	3	3	.	MGI	.	.	.	.	TGFB	PITX2	.	.	.
ROTATIN	3	1	.	.	.	.	.	.	.	.	.	.	LIT
RP2	3	1	.	.	ZFIN	.	.	.	.	.	.	.	.
RPA1	3	1	.	.	ZFIN	.	.	.	.	.	.	.	.
RPGRIP1	3	1	.	.	.	.	.	.	.	.	.	.	LIT
RPGRIP1L	3	2	.	MGI	.	.	.	.	.	.	.	.	LIT
RPL14	3	1	.	.	ZFIN	.	.	.	.	.	.	.	.
RPL7L1	3	1	.	.	ZFIN	.	.	.	.	.	.	.	.
RPPLY1	3	1	.	.	.	.	.	.	.	.	.	.	LIT
RPPLY2	3	1	.	.	.	.	.	.	.	.	.	.	LIT
RPS3A	3	1	.	.	ZFIN	.	.	.	.	.	.	.	.
RPS4Y2	3	1	.	.	.	.	.	.	.	PITX2	.	.	.
RPS6KB1	3	3	.	MGI	.	.	.	.	TGFB	PITX2	.	.	.
RPS6KB2	3	2	.	MGI	.	.	.	.	TGFB	.	.	.	.
RPS7	3	1	.	.	ZFIN	.	.	.	.	.	.	.	.
RPSA	3	2	.	MGI	ZFIN	.	.	.	.	.	.	.	.
RRBP1	3	2	.	.	.	HHE	.	.	.	.	.	.	LIT
RRP1	3	1	.	.	ZFIN	.	.	.	.	.	.	.	.
RSPH1	3	1	.	.	.	.	.	.	.	.	.	.	LIT
RSPO3	3	2	.	MGI	.	.	.	.	.	.	.	TIGER	.
RSRC1	3	1	.	.	.	.	.	.	.	PITX2	.	.	.
RSU1	3	1	.	.	.	.	.	.	.	PITX2	.	.	.
RTF1	3	1	.	.	ZFIN	.	.	.	.	.	.	.	.
RUFY2	3	2	.	.	.	HHE	.	.	.	.	.	.	LIT
RUNX1T1	3	2	.	MGI	.	.	.	.	.	.	.	TIGER	.
RUNX2	3	2	.	MGI	.	.	.	.	.	.	.	.	LIT
RUVBL1	3	1	.	.	ZFIN	.	.	.	.	.	.	.	.
RUVBL2	3	1	.	.	ZFIN	.	.	.	.	.	.	.	.
RYR2	3	5	.	MGI	.	HHE	.	.	.	PITX2	.	TIGER	LIT
S100A3	3	1	.	.	.	.	.	.	.	.	.	TIGER	.
S100A4	3	1	.	.	.	.	.	.	.	.	.	TIGER	.
S100Z	3	1	.	.	.	.	.	.	.	.	.	.	LIT
S1PR1	3	2	.	MGI	ZFIN	.	.	.	.	.	.	.	.
S1PR2	3	2	.	MGI	ZFIN	.	.	.	.	.	.	.	.
SAFB2	3	1	.	.	.	.	.	.	.	PITX2	.	.	.
SARS	3	4	.	.	ZFIN	HHE	.	.	.	PITX2	.	.	LIT
SASS6	3	1	.	.	ZFIN	.	.	.	.	.	.	.	.
SBNO1	3	2	.	.	.	HHE	.	.	.	.	.	.	LIT
SCHIP1	3	2	.	MGI	.	.	.	.	.	PITX2	.	.	.
SCN1A	3	1	.	.	.	.	.	.	.	.	.	.	LIT
SCN1B	3	1	.	.	.	.	.	.	.	.	.	.	LIT
SCN2A	3	1	.	.	.	.	.	.	.	.	.	.	LIT
SCN4B	3	1	.	.	.	.	.	.	.	.	.	.	LIT
SCN5A	3	1	.	MGI	.	.	.	.	.	.	.	.	.
SDAD1	3	1	.	.	ZFIN	.	.	.	.	.	.	.	.
SDC2	3	2	.	.	ZFIN	.	.	.	.	.	.	.	LIT
SDCCAG10	3	1	.	.	.	.	.	.	.	PITX2	.	.	.
SEC61A1	3	1	.	.	ZFIN	.	.	.	.	.	.	.	.
SEMA3E	3	2	.	MGI	.	.	.	.	.	.	.	.	LIT
SENP2	3	2	.	MGI	.	.	.	.	.	PITX2	.	.	.
SEPN1	3	1	.	.	ZFIN	.	.	.	.	.	.	.	.
SERF1	3	1	.	.	.	.	.	.	.	PITX2	.	.	.
SERINC4	3	2	.	.	.	HHE	.	.	.	.	.	.	LIT
SERPINB5	3	1	.	.	.	.	.	.	.	.	.	TIGER	.
SERPINH1	3	2	.	.	.	HHE	.	.	.	.	.	.	LIT
SERTAD4	3	1	.	.	.	.	.	.	.	PITX2	.	.	.
SESN1	3	1	.	.	.	.	.	.	.	.	.	.	LIT
SETD5	3	2	.	.	.	HHE	.	.	.	.	.	.	LIT
SETD7	3	1	.	.	.	.	.	.	.	PITX2	.	.	.
SETDB2	3	1	.	.	ZFIN	.	.	.	.	.	.	.	.
SF1	3	1	.	.	ZFIN	.	.	.	.	.	.	.	.
SF3B5	3	1	.	.	ZFIN	.	.	.	.	.	.	.	.
SFPQ	3	1	.	.	ZFIN	.	.	.	.	.	.	.	.
SFRP1	3	2	.	MGI	.	.	.	.	.	.	.	TIGER	.
SGCD	3	3	.	MGI	ZFIN	.	.	.	.	.	.	TIGER	.
SGCG	3	2	.	MGI	.	.	.	.	.	.	.	TIGER	.
SGK1	3	1	.	.	.	.	.	.	.	PITX2	.	.	.
SGMS1	3	1	.	.	.	.	.	.	.	PITX2	.	.	.
SHC2	3	1	.	.	.	.	.	.	.	.	.	TIGER	.
SHH	3	4	.	MGI	ZFIN	.	HH	.	.	.	.	.	LIT
SHOX2	3	3	.	MGI	ZFIN	.	.	.	.	.	.	TIGER	.
SIL	3	1	.	.	.	.	.	.	.	.	.	.	LIT
SIX6	3	1	.	.	.	.	.	.	.	.	.	.	LIT
SKI	3	2	.	MGI	ZFIN	.	.	.	.	.	.	.	.
SKIP	3	1	.	.	.	.	.	.	.	.	.	TIGER	.
SKP1	3	2	.	.	ZFIN	.	.	.	TGFB	.	.	.	.
SKP1P2	3	1	.	.	.	.	.	.	TGFB	.	.	.	.
SLC17A6	3	1	.	.	.	.	.	.	.	PITX2	.	.	.
SLC25A1	3	1	.	.	ZFIN	.	.	.	.	.	.	.	.
SLC25A13	3	1	.	.	.	.	.	.	.	PITX2	.	.	.
SLC25A3	3	1	.	.	.	.	.	.	.	PITX2	.	.	.
SLC25A37	3	1	.	.	ZFIN	.	.	.	.	.	.	.	.
SLC27A6	3	1	.	.	.	.	.	.	.	.	.	TIGER	.
SLC29A3	3	1	.	.	.	.	.	.	.	.	.	.	LIT
SLC4A1	3	2	.	MGI	ZFIN	.	.	.	.	.	.	.	.
SLC4A7	3	2	.	MGI	.	.	.	.	.	PITX2	.	.	.
SLC6A9	3	1	.	.	.	.	.	.	.	PITX2	.	.	.
SLC8A1	3	5	.	MGI	ZFIN	HHE	.	.	.	.	.	TIGER	LIT
SLCO3A1	3	1	.	.	.	.	.	.	.	PITX2	.	.	.
SLIT2	3	1	.	.	ZFIN	.	.	.	.	.	.	.	.
SLN	3	1	.	.	.	.	.	.	.	.	.	TIGER	.
SMAD1	3	3	.	MGI	ZFIN	.	.	.	TGFB	.	.	.	.
SMAD2	3	3	.	MGI	.	.	.	.	TGFB	.	.	.	LIT
SMAD5	3	4	.	MGI	ZFIN	.	.	.	TGFB	.	.	.	LIT
SMAD7	3	4	.	MGI	ZFIN	.	.	.	TGFB	.	.	TIGER	.
SMAD9	3	2	.	MGI	.	.	.	.	TGFB	.	.	.	.
SMARCA4	3	2	.	MGI	ZFIN	.	.	.	.	.	.	.	.
SMARCAL1	3	1	.	.	ZFIN	.	.	.	.	.	.	.	.
SMARCD3	3	2	.	.	ZFIN	.	.	.	.	.	.	.	LIT
SMC4	3	1	.	.	ZFIN	.	.	.	.	.	.	.	.
SMO	3	4	.	MGI	ZFIN	.	HH	.	.	.	.	.	LIT
SMPX	3	1	.	.	.	.	.	.	.	.	.	TIGER	.
SMURF1	3	1	.	.	.	.	.	.	TGFB	.	.	.	.
SMURF2	3	1	.	.	.	.	.	.	TGFB	.	.	.	.
SMYD1	3	3	.	MGI	ZFIN	.	.	.	.	.	.	TIGER	.
SMYD3	3	1	.	.	ZFIN	.	.	.	.	.	.	.	.
SNAG1	3	1	.	.	.	.	.	.	.	PITX2	.	.	.
SNAG1CCDC103	3	1	.	.	.	.	.	.	.	.	.	.	LIT
SNAI1	3	2	.	MGI	.	.	.	.	.	.	.	.	LIT
SNAP91	3	1	.	.	.	.	.	.	.	PITX2	.	.	.
SNCA	3	1	.	.	.	.	.	.	.	.	.	TIGER	.
SNF8	3	1	.	.	.	.	.	.	.	PITX2	.	.	.
SNRK	3	1	.	.	.	.	.	.	.	PITX2	.	.	.
SNRNP200	3	2	.	.	.	HHE	.	.	.	.	.	.	LIT
SNRPD1	3	1	.	.	ZFIN	.	.	.	.	.	.	.	.
SNW1	3	1	.	.	.	.	.	NOTCH	.	.	.	.	.
SNX10	3	1	.	.	.	.	.	.	.	PITX2	.	.	.
SNX18	3	1	.	.	.	.	.	.	.	PITX2	.	.	.
SNX2	3	2	.	MGI	.	.	.	.	.	PITX2	.	.	.
SNX3	3	1	.	.	.	.	.	.	.	.	.	.	LIT
SNX6	3	1	.	.	.	.	.	.	.	PITX2	.	.	.
SOCS1	3	2	.	MGI	.	.	.	.	.	.	.	TIGER	.
SORBS2	3	2	.	.	.	.	.	.	.	PITX2	.	TIGER	.
SOX17	3	2	.	.	ZFIN	.	.	.	.	.	.	.	LIT
SOX2	3	1	.	.	.	.	.	.	.	.	.	.	LIT
SOX7	3	2	.	MGI	.	.	.	.	.	PITX2	.	.	.
SP1	3	2	.	MGI	.	.	.	.	TGFB	.	.	.	.
SP3	3	2	.	MGI	.	.	.	.	.	PITX2	.	.	.
SPAG7	3	1	.	.	.	.	.	.	.	PITX2	.	.	.
SPARCL1	3	2	.	.	.	HHE	.	.	.	.	.	.	LIT
SPINK5	3	1	.	.	.	.	.	.	.	.	.	TIGER	.
SPNS2	3	2	.	MGI	ZFIN	.	.	.	.	.	.	.	.
SPRR4	3	1	.	.	.	.	.	.	.	.	.	TIGER	.
SPRY2	3	1	.	.	.	.	.	.	.	PITX2	.	.	.
SPSB4	3	1	.	.	.	.	.	.	.	.	.	TIGER	.
SPTAN1	3	2	.	MGI	ZFIN	.	.	.	.	.	.	.	.
SPTB	3	2	.	MGI	ZFIN	.	.	.	.	.	.	.	.
SRA1	3	1	.	.	ZFIN	.	.	.	.	.	.	.	.
SRD5A2L2	3	1	.	.	.	.	.	.	.	.	.	TIGER	.
SRF	3	2	.	MGI	.	.	.	.	.	.	.	.	LIT
SRI	3	1	.	.	.	.	.	.	.	PITX2	.	.	.
SRP14	3	1	.	.	.	.	.	.	.	PITX2	.	.	.
SRP19	3	1	.	.	.	.	.	.	.	PITX2	.	.	.
SRPX	3	1	.	.	.	.	.	.	.	.	.	TIGER	.
SRRT	3	1	.	.	ZFIN	.	.	.	.	.	.	.	.
SS18	3	2	.	MGI	.	.	.	.	.	PITX2	.	.	.
STAB1	3	3	.	MGI	.	HHE	.	.	.	.	.	.	LIT
STAG2	3	1	.	.	.	.	.	.	.	PITX2	.	.	.
STIL	3	2	.	.	ZFIN	.	.	.	.	.	.	.	LIT
STK36	3	1	.	.	.	.	HH	.	.	.	.	.	.
STRA6	3	1	.	.	ZFIN	.	.	.	.	.	.	.	.
STX16	3	1	.	.	.	.	.	.	.	PITX2	.	.	.
STX8	3	1	.	.	.	.	.	.	.	PITX2	.	.	.
STXBP3	3	1	.	.	ZFIN	.	.	.	.	.	.	.	.
SUDS3	3	1	.	.	ZFIN	.	.	.	.	.	.	.	.
SUFU	3	2	.	MGI	.	.	HH	.	.	.	.	.	.
SUFUCHD7	3	1	.	.	.	.	.	.	.	.	.	.	LIT
SUGT1	3	1	.	.	.	.	.	.	.	PITX2	.	.	.
SULF1	3	1	.	.	.	.	.	.	.	PITX2	.	.	.
SULT1E1	3	1	.	.	.	.	.	.	.	.	.	TIGER	.
SUPT16H	3	2	.	.	.	HHE	.	.	.	.	.	.	LIT
SUPT3H	3	1	.	.	.	.	.	.	.	.	.	.	LIT
SUPT5H	3	3	.	.	ZFIN	HHE	.	.	.	.	.	.	LIT
SUPT6H	3	1	.	.	ZFIN	.	.	.	.	.	.	.	.
SURF1	3	1	.	.	ZFIN	.	.	.	.	.	.	.	.
SURF6	3	1	.	.	ZFIN	.	.	.	.	.	.	.	.
SUV420H1	3	2	.	.	.	HHE	.	.	.	.	.	.	LIT
SVIL	3	1	.	.	.	.	.	.	.	PITX2	.	.	.
SYNPO2L	3	2	.	.	ZFIN	.	.	.	.	.	.	TIGER	.
SYPL2	3	1	.	.	.	.	.	.	.	.	.	TIGER	.
T	3	2	.	MGI	ZFIN	.	.	.	.	.	.	.	.
TAB2	3	2	.	MGI	ZFIN	.	.	.	.	.	.	.	.
TACC1	3	1	.	.	.	.	.	.	.	PITX2	.	.	.
TAF2	3	1	.	.	ZFIN	.	.	.	.	.	.	.	.
TAL1	3	2	.	MGI	ZFIN	.	.	.	.	.	.	.	.
TAX1BP1	3	3	.	MGI	.	HHE	.	.	.	.	.	.	LIT
TBC1D1	3	3	.	.	.	HHE	.	.	.	PITX2	.	.	LIT
TBC1D4	3	2	.	MGI	.	.	.	.	.	PITX2	.	.	.
TBX2	3	2	.	MGI	ZFIN	.	.	.	.	.	.	.	.
TBXAS1	3	1	.	.	ZFIN	.	.	.	.	.	.	.	.
TCAP	3	2	.	MGI	ZFIN	.	.	.	.	.	.	.	.
TCEB1	3	1	.	.	.	.	.	.	.	PITX2	.	.	.
TCF12	3	1	.	.	.	.	.	.	.	PITX2	.	.	.
TCF21	3	2	.	MGI	.	.	.	.	.	.	.	.	LIT
TCF4	3	1	.	.	.	.	.	.	.	PITX2	.	.	.
TCF7L2	3	1	.	.	.	.	.	.	.	PITX2	.	.	.
TCP1	3	1	.	.	ZFIN	.	.	.	.	.	.	.	.
TCTN2	3	1	.	MGI	.	.	.	.	.	.	.	.	.
TDGF1	3	3	.	MGI	ZFIN	.	.	.	.	.	.	.	LIT
TDP2	3	1	.	.	ZFIN	.	.	.	.	.	.	.	.
TFDP1	3	2	.	.	.	.	.	.	TGFB	PITX2	.	.	.
TFDP2	3	1	.	.	.	.	.	.	.	PITX2	.	.	.
TFF3	3	1	.	.	.	.	.	.	.	.	.	TIGER	.
TFPI	3	2	.	MGI	.	.	.	.	.	PITX2	.	.	.
TGFB1	3	2	.	MGI	.	.	.	.	TGFB	.	.	.	.
TGFB1I1	3	1	.	.	.	.	.	.	.	PITX2	.	.	.
TGFB3	3	3	.	MGI	ZFIN	.	.	.	TGFB	.	.	.	.
TGFBR3	3	2	.	MGI	.	.	.	.	.	PITX2	.	.	.
THBS1	3	2	.	MGI	.	.	.	.	TGFB	.	.	.	.
THBS2	3	2	.	MGI	.	.	.	.	TGFB	.	.	.	.
THBS3	3	1	.	.	.	.	.	.	TGFB	.	.	.	.
THBS4	3	2	.	MGI	.	.	.	.	TGFB	.	.	.	.
THOC2	3	4	.	.	ZFIN	HHE	.	.	.	PITX2	.	.	LIT
THOC7	3	1	.	.	.	.	.	.	.	PITX2	.	.	.
THRAP2	3	1	.	.	.	.	.	.	.	.	.	.	LIT
TJP2	3	1	.	.	.	.	.	.	.	PITX2	.	.	.
TLE1	3	1	.	.	.	.	.	.	.	PITX2	.	.	.
TLE4	3	1	.	.	.	.	.	.	.	PITX2	.	.	.
TLN1	3	4	.	MGI	ZFIN	HHE	.	.	.	.	.	.	LIT
TM2D1	3	1	.	.	.	.	.	.	.	PITX2	.	.	.
TMBIM4	3	1	.	.	.	.	.	.	.	.	.	.	LIT
TMED10	3	1	.	.	.	.	.	.	.	PITX2	.	.	.
TMEM131	3	1	.	.	.	.	.	.	.	PITX2	.	.	.
TMEM159	3	1	.	.	.	.	.	.	.	PITX2	.	.	.
TMEM195	3	1	.	.	.	.	.	.	.	.	.	.	LIT
TMEM2	3	2	.	.	ZFIN	.	.	.	.	PITX2	.	.	.
TMEM38B	3	2	.	MGI	.	.	.	.	.	PITX2	.	.	.
TMEM50B	3	1	.	.	.	.	.	.	.	PITX2	.	.	.
TMEM64	3	1	.	.	.	.	.	.	.	PITX2	.	.	.
TMPO	3	1	.	.	.	.	.	.	.	PITX2	.	.	.
TMPRSS4	3	1	.	.	ZFIN	.	.	.	.	.	.	.	.
TMSL8	3	1	.	.	.	.	.	.	.	.	.	TIGER	.
TNF	3	2	.	MGI	.	.	.	.	TGFB	.	.	.	.
TNFAIP8	3	1	.	.	.	.	.	.	.	PITX2	.	.	.
TNFAIP8L1	3	1	.	.	.	.	.	.	.	.	.	TIGER	.
TNFRSF21	3	2	.	MGI	.	.	.	.	.	.	.	.	LIT
TNFSF8	3	1	.	.	.	.	.	.	.	.	.	TIGER	.
TNNC1	3	2	.	.	ZFIN	.	.	.	.	.	.	TIGER	.
TNNI3	3	2	.	MGI	.	.	.	.	.	.	.	TIGER	.
TOMM40L	3	2	.	.	.	HHE	.	.	.	.	.	.	LIT
TOP1	3	1	.	.	.	.	.	.	.	PITX2	.	.	.
TOP2A	3	1	.	.	ZFIN	.	.	.	.	.	.	.	.
TOP2B	3	1	.	.	.	.	.	.	.	PITX2	.	.	.
TOR1AIP2	3	1	.	.	.	.	.	.	.	PITX2	.	.	.
TP73L	3	1	.	.	.	.	.	.	.	.	.	TIGER	.
TPD52	3	1	.	.	.	.	.	.	.	PITX2	.	.	.
TPM4	3	1	.	.	ZFIN	.	.	.	.	.	.	.	.
TPRKB	3	1	.	.	.	.	.	.	.	PITX2	.	.	.
TPX2	3	1	.	.	.	.	.	.	.	PITX2	.	.	.
TRAF3IP1	3	2	.	MGI	ZFIN	.	.	.	.	.	.	.	.
TRAF6	3	2	.	MGI	.	.	.	.	.	PITX2	.	.	.
TRAPPC2	3	1	.	.	.	.	.	.	.	.	.	TIGER	.
TRIM24	3	1	.	.	.	.	.	.	.	PITX2	.	.	.
TRIM41	3	2	.	.	.	HHE	.	.	.	.	.	.	LIT
TRIM55	3	2	.	MGI	.	.	.	.	.	.	.	TIGER	.
TSC22D3	3	2	.	.	.	HHE	.	.	.	.	.	.	LIT
TSEN15	3	1	.	.	.	.	.	.	.	.	.	.	LIT
TSHZ1	3	1	.	.	.	.	.	.	.	PITX2	.	.	.
TSHZI	3	2	.	.	.	HHE	.	.	.	.	.	.	LIT
TSN	3	1	.	.	.	.	.	.	.	PITX2	.	.	.
TSPAN12	3	2	.	MGI	.	.	.	.	.	PITX2	.	.	.
TSPAN3	3	1	.	.	.	.	.	.	.	PITX2	.	.	.
TSR2	3	1	.	.	ZFIN	.	.	.	.	.	.	.	.
TTC13	3	1	.	.	.	.	.	.	.	PITX2	.	.	.
TTC27	3	1	.	.	ZFIN	.	.	.	.	.	.	.	.
TTC30A	3	1	.	.	.	.	.	.	.	.	.	.	LIT
TTC35	3	1	.	.	.	.	.	.	.	PITX2	.	.	.
TTK	3	1	.	.	.	.	.	.	.	PITX2	.	.	.
TTLL3	3	1	.	.	ZFIN	.	.	.	.	.	.	.	.
TTLL6	3	1	.	.	ZFIN	.	.	.	.	.	.	.	.
TTN	3	5	.	MGI	ZFIN	HHE	.	.	.	.	.	TIGER	LIT
TUBB2B	3	1	.	.	.	.	.	.	.	PITX2	.	.	.
TWIST	3	1	.	.	.	.	.	.	.	.	.	.	LIT
TWIST2	3	2	.	MGI	.	.	.	.	.	.	.	TIGER	.
TWISTNB	3	1	.	.	ZFIN	.	.	.	.	.	.	.	.
TXLNB	3	1	.	.	.	.	.	.	.	.	.	TIGER	.
TXNDC3	3	1	.	.	.	.	.	.	.	.	.	.	LIT
TXNL1	3	2	.	.	.	HHE	.	.	.	.	.	.	LIT
UBE28	3	2	.	.	.	HHE	.	.	.	.	.	.	LIT
UBE2B	3	1	.	.	.	.	.	.	.	.	.	.	LIT
UBE2E1	3	1	.	.	.	.	.	.	.	PITX2	.	.	.
UBE2E2	3	1	.	.	.	.	.	.	.	PITX2	.	.	.
UBIAD1	3	1	.	.	ZFIN	.	.	.	.	.	.	.	.
UBR5	3	3	.	MGI	.	HHE	.	.	.	.	.	.	LIT
UCHL5	3	1	.	.	.	.	.	.	.	PITX2	.	.	.
UCK1	3	1	.	.	.	.	.	.	.	PITX2	.	.	.
UGCGL1	3	1	.	.	.	.	.	.	.	PITX2	.	.	.
UGDH	3	1	.	.	ZFIN	.	.	.	.	.	.	.	.
UGGT1	3	1	.	.	.	.	.	.	.	PITX2	.	.	.
UNC45B	3	1	.	.	ZFIN	.	.	.	.	.	.	.	.
UNQ467	3	1	.	.	.	.	.	.	.	.	.	TIGER	.
URI1	3	1	.	.	.	.	.	.	.	PITX2	.	.	.
UROD	3	1	.	.	ZFIN	.	.	.	.	.	.	.	.
USP10	3	1	.	.	.	.	.	.	.	PITX2	.	.	.
USP15	3	1	.	.	.	.	.	.	.	PITX2	.	.	.
USP34	3	2	.	.	.	HHE	.	.	.	.	.	.	LIT
USP44	3	1	.	.	.	.	.	.	.	.	.	.	LIT
UST	3	1	.	.	.	.	.	.	.	PITX2	.	.	.
UTRN	3	4	.	MGI	.	HHE	.	.	.	PITX2	.	.	LIT
UVRAG	3	1	.	.	.	.	.	.	.	.	.	.	LIT
VAMP3	3	1	.	.	.	.	.	.	.	PITX2	.	.	.
VAMP5	3	1	.	.	.	.	.	.	.	.	.	TIGER	.
VANGL1	3	1	.	MGI	.	.	.	.	.	.	.	.	.
VANGL2	3	2	.	MGI	.	.	.	.	.	.	.	.	LIT
VARS	3	1	.	.	ZFIN	.	.	.	.	.	.	.	.
VCL	3	2	.	MGI	ZFIN	.	.	.	.	.	.	.	.
VEGFA	3	3	.	MGI	ZFIN	.	.	.	.	.	.	.	LIT
VEGFC	3	2	.	MGI	.	.	.	.	.	.	.	.	LIT
VHL	3	2	.	MGI	ZFIN	.	.	.	.	.	.	.	.
VIT	3	1	.	.	.	.	.	.	.	.	.	.	LIT
VLDLR	3	2	.	MGI	.	.	.	.	.	.	.	TIGER	.
VPS33B	3	1	.	.	.	.	.	.	.	.	.	.	LIT
VPS8	3	1	.	.	.	.	.	.	.	PITX2	.	.	.
WAC	3	1	.	.	.	.	.	.	.	PITX2	.	.	.
WDR16	3	1	.	.	.	.	.	.	.	.	.	.	LIT
WDR18	3	1	.	.	ZFIN	.	.	.	.	.	.	.	.
WDR26	3	1	.	.	.	.	.	.	.	PITX2	.	.	.
WDR33	3	1	.	.	ZFIN	.	.	.	.	.	.	.	.
WDR46	3	1	.	.	ZFIN	.	.	.	.	.	.	.	.
WDR5	3	1	.	.	.	.	.	.	.	.	.	.	LIT
WDR6	3	2	.	.	.	HHE	.	.	.	.	.	.	LIT
WDR89	3	1	.	.	.	.	.	.	.	PITX2	.	.	.
WNT1	3	1	.	.	.	.	HH	.	.	.	.	.	.
WNT10A	3	1	.	.	.	.	HH	.	.	.	.	.	.
WNT10B	3	1	.	.	.	.	HH	.	.	.	.	.	.
WNT11	3	2	.	MGI	.	.	HH	.	.	.	.	.	.
WNT16	3	1	.	.	.	.	HH	.	.	.	.	.	.
WNT2	3	2	.	MGI	.	.	HH	.	.	.	.	.	.
WNT2B	3	1	.	.	.	.	HH	.	.	.	.	.	.
WNT3A	3	4	.	MGI	ZFIN	.	HH	.	.	.	.	.	LIT
WNT4	3	1	.	.	.	.	HH	.	.	.	.	.	.
WNT5B	3	1	.	.	.	.	HH	.	.	.	.	.	.
WNT6	3	2	.	.	.	.	HH	.	.	.	.	TIGER	.
WNT7A	3	2	.	MGI	.	.	HH	.	.	.	.	.	.
WNT7B	3	2	.	MGI	.	.	HH	.	.	.	.	.	.
WNT7BDVL1	3	1	.	.	.	.	.	.	.	.	.	.	LIT
WNT8A	3	2	.	.	ZFIN	.	HH	.	.	.	.	.	.
WNT8B	3	1	.	.	.	.	HH	.	.	.	.	.	.
WNT9A	3	1	.	.	.	.	HH	.	.	.	.	.	.
WNT9B	3	1	.	.	.	.	HH	.	.	.	.	.	.
WRB	3	1	.	.	ZFIN	.	.	.	.	.	.	.	.
WTX	3	1	.	.	.	.	.	.	.	.	.	.	LIT
WWC2	3	2	.	.	.	HHE	.	.	.	.	.	.	LIT
XPNPEP2	3	1	.	.	.	.	.	.	.	.	.	TIGER	.
XPO1	3	1	.	.	.	.	.	.	.	.	.	.	LIT
XRCC4	3	1	.	.	.	.	.	.	.	PITX2	.	.	.
YLPM1	3	2	.	.	.	HHE	.	.	.	.	.	.	LIT
YPEL2	3	1	.	.	.	.	.	.	.	PITX2	.	.	.
YWHAG	3	1	.	.	ZFIN	.	.	.	.	.	.	.	.
YWHAH	3	1	.	.	.	.	.	.	.	PITX2	.	.	.
ZAC1	3	1	.	.	.	.	.	.	.	.	.	.	LIT
ZBED4	3	1	.	.	.	.	.	.	.	PITX2	.	.	.
ZBTB10	3	1	.	.	.	.	.	.	.	PITX2	.	.	.
ZC3H15	3	1	.	.	.	.	.	.	.	PITX2	.	.	.
ZC3H7B	3	1	.	.	.	HHE	.	.	.	.	.	.	.
ZC3H7BMLL2	3	1	.	.	.	.	.	.	.	.	.	.	LIT
ZCCHC24	3	2	.	.	.	HHE	.	.	.	.	.	.	LIT
ZCCHC3	3	1	.	.	.	.	.	.	.	.	.	TIGER	.
ZCCHC7	3	2	.	.	ZFIN	.	.	.	.	PITX2	.	.	.
ZD52F10	3	1	.	.	.	.	.	.	.	.	.	TIGER	.
ZDBF2	3	1	.	.	.	.	.	.	.	PITX2	.	.	.
ZFHX1B	3	1	.	.	.	.	.	.	.	.	.	.	LIT
ZFP281	3	1	.	.	.	.	.	.	.	PITX2	.	.	.
ZFP289	3	1	.	.	.	.	.	.	.	PITX2	.	.	.
ZFP36L1	3	2	.	MGI	.	.	.	.	.	PITX2	.	.	.
ZFP619	3	1	.	.	.	.	.	.	.	PITX2	.	.	.
ZFPM1	3	3	.	MGI	ZFIN	.	.	.	.	.	.	.	LIT
ZFPM2	3	1	.	MGI	.	.	.	.	.	.	.	.	.
ZFYVE16	3	1	.	.	.	.	.	.	TGFB	.	.	.	.
ZFYVE9	3	1	.	.	.	.	.	.	TGFB	.	.	.	.
ZIC2	3	2	.	MGI	.	.	HH	.	.	.	.	.	.
ZIC3	3	3	.	MGI	ZFIN	.	.	.	.	.	.	.	LIT
ZIC4	3	1	.	.	.	.	.	.	.	.	.	.	LIT
ZIC5	3	1	.	.	.	.	.	.	.	.	.	.	LIT
ZMAT2	3	1	.	.	ZFIN	.	.	.	.	.	.	.	.
ZNF143	3	1	.	.	ZFIN	.	.	.	.	.	.	.	.
ZNF326	3	2	.	.	.	HHE	.	.	.	.	.	.	LIT
ZNF480	3	1	.	.	.	.	.	.	.	.	.	.	LIT
ZNF528	3	1	.	.	.	.	.	.	.	.	.	.	LIT
ZNF534	3	1	.	.	.	.	.	.	.	.	.	.	LIT
ZNF585A	3	1	.	.	.	.	.	.	.	.	.	TIGER	.
ZNF610	3	1	.	.	.	.	.	.	.	.	.	.	LIT
ZNF638	3	1	.	.	.	.	.	.	.	.	.	.	LIT
ZNHIT3	3	1	.	.	.	.	.	.	.	.	.	.	LIT
