# Supplementary material for: Whole exome sequencing in 342 congenital cardiac left sided lesion cases reveals extensive genetic heterogeneity and complex inheritance patterns
Source: Genome Med. 2017 Oct 31;9:95. doi: 10.1186/s13073-017-0482-5 (PMC5664429; doi:10.1186/s13073-017-0482-5)
Supplement: Supplementary file 5 — Details of candidate variants identified in LSL cohort. Excel worksheet. (XLSX 12 kb) [file 13073_2017_482_MOESM5_ESM.xlsx]

## Sheet: TableS4-LSL cohort variants
LSL ID	inheritance	Gene	Variant	Variant Type	LSL cases	CADD	RVIS (%ile)	OP ARIC (%ile)	OP ExAC (%ile)
LO0785	de novo	KMT2D	12:49416115:G:A	stopgain	1	22.7	NA	NA	NA		CADD - PHRED-like scaled C-score [26]; RVIS – Centile of Residual Variation Intolerance Score (RVIS)[27] for gene; OP - ratio of observed to potential LOF alleles [31] for gene.
LO1172	de novo	KMT2D	12:49420607:G:A	DNS	1	24.7	NA	NA	NA
LO0260	de novo	NR2F2	15:96875777:G:T	splicing	1	22.2	26.23	NA	NA
LO2000	de novo	NF1	17:29562641:C:T	stopgain	1	41	0.47	0.166	0.916
LO1286	de novo	SMAD7	18:46474796:G:T	DNS	1	18.05	NA	NA	0.907
LO0747	de novo	ZEB2	2:145153979:C:A	stopgain	1	48	10.03	NA	0.011
LO0264	de novo	ZEB2	2:145187539:T:C	DNS	1	22.3	10.03	NA	0.011
LO1462	de novo	ACVR1	2:158637081:G:T	stopgain	1	35	21.41	0.201	0.205
LO0943	de novo	PLRG1	4:155460345:G:A	stopgain	1	22.3	33.2	NA	0.856
LO0189	de novo	JARID2	6:15508596:TG:T	frameshift	1	38	2.42	NA	0.448
LO0746	de novo	TBX20	7:35244085:G:A	stopgain	1	39	12.77	NA	0.177
LO1292	de novo	TBX20	7:35289584:A:G	DNS	1	19.24	12.77	NA	0.177
LO1765	de novo	SMURF1	7:98649018:CTG:C	frameshift	1	36	4.39	NA	0.292
LO0888	inherited	NOTCH2	1:120458122:A:T	DNS	1	19.38	2.15	0.011	0.978
LO2218	inherited	ARHGEF11	1:156905835:A:AG	frameshift	1	35	2.5	0.156	0.131
LO0369	inherited	MNDA	1:158812053:CA:C	frameshift	1	19.18	67.3	0.265	0.869
LO0369	inherited	MNDA	1:158812100:GAAAA:G	frameshift	1	23.3	67.3	0.265	0.869
LO0350	inherited	GLRX3	10:131959078:C:T	stopgain	1	19.57	48.35	NA	0.176
LO2024	inherited	LGR4	11:27390487:TTAGGATGCCAG:T	frameshift	1	37	34.88	0.128	0.51
LO1957	inherited	FGF19	11:69514190:TGA:T	frameshift	1	35	NA	NA	0.12
LO0222	inherited	CCDC91	12:28459810:C:T	stopgain	1	38	91.26	NA	0.337
LO0238	inherited	LATS2	13:21557671:TTGTC:T	frameshift	1	37	74.71	0.119	0.155
LO0512	inherited	SGCG	13:23808789:C:T	DNS	1	34	43.77	NA	0.493
LO1210	inherited	PCSK6	15:101866685:C:T	splicing	1	19.11	NA	NA	0.161
LO1679	inherited	NF1	17:29670054:C:T	DNS	1	22.3	0.47	0.166	0.916
LO1022	inherited	NF1	17:29677234:G:A	DNS	1	22.3	0.47	0.166	0.916
LO0192	inherited	GJC1	17:42882475:AC:A	frameshift	1	35	44.89	NA	NA
LO0295	inherited	JMJD6	17:74714943:C:A	frameshift	1	27.2	18.44	NA	0.269
LO1263	inherited	CDH2	18:25564963:C:T	splicing	1	33	7.52	0.077	0.257
LO0970	inherited	E2F6	2:11587812:CTT:C	frameshift	1	23.2	56.64	NA	0.234
LO2218	inherited	LTBP1	2:33526713:T:G	splicing	1	25.5	24.47	NA	0.12
LO1298	inherited	DNAH5	5:13868103:TA:T	frameshift	1 (hom)	0.781	40.16	0.299	0.969
LO0605	inherited	PCDHGA2	5:140720879:AGCCAG:A	frameshift	1	35	70.78	NA	NA
LO0769	inherited	JARID2	6:15374390:C:T	DNS	1	21.6	2.42	NA	0.448
LO1450	inherited	JARID2	6:15487603:G:C	DNS	1	22.5	2.42	NA	0.448
LO0445	inherited	JARID2	6:15496604:A:G	DNS	1	24.5	2.42	NA	0.448
LO0588	inherited	TBX20	7:35244154:G:A	DNS	1	34	12.77	NA	0.177
LO0938	inherited	RAC1	7:6438350:G:A	splicing	1	27.8	41.25	NA	NA
LO0445	inherited	SMURF1	7:98649062:G:C	DNS	1	22	4.39	NA	0.292
LO1488	inherited	OFD1	X:13785314:C:T	stopgain	1	a	40.56	NA	0.884
LO1490	inherited	TAZ	X:153649060:G:A	DNS	1	22.6	59.76	NA	NA
LO0192	unknown	ROR1	1:64644454:C:G	stopgain	1	37	3.05	NA	0.107
LO0420	unknown	KMT2D	12:49445202:C:CG	frameshift	1	23.1	NA	NA	NA
LO0453	unknown	ROCK1	18:18629813:ATC:A	frameshift	1	35	18.9	NA	0.222
LO2178	unknown	GATAD2A	19:19576173:C:T	stopgain	1	36	9.27	NA	0.109
LO0416	unknown	JARID2	6:15496768:C:T	DNS	1	35	2.42	NA	0.448
LO0605	unknown	BMP1	8:22058684:C:T	stopgain	1	19.09	1.84	NA	0.126
