# Supplementary material for: Whole exome sequencing in 342 congenital cardiac left sided lesion cases reveals extensive genetic heterogeneity and complex inheritance patterns
Source: Genome Med. 2017 Oct 31;9:95. doi: 10.1186/s13073-017-0482-5 (PMC5664429; doi:10.1186/s13073-017-0482-5)
Supplement: Supplementary file 6 — Variants in candidate genes identified in clinical look-up cohort (Baylor Genetics). Excel worksheet. (XLSX 79 kb) [file 13073_2017_482_MOESM6_ESM.xlsx]

## Sheet: TableS5- ClinicalCohortLookup
Individual	Congential Heart Disease noted?	Inheritance	hg19 position	Nucleotide	Gene	strand	LOF	DNS
INDIV1	.	unknown	1:156906724	c.4394G>T	ARHGEF11	-1	FALSE	TRUE		High confidence variants are those with LOF or DNS flag “TRUE”; Allele frequency in all reference pops (ESP, ARIC, 1000g) < 0.5% (0.005);
INDIV2	.	unknown	1:156906727	c.4391T>C	ARHGEF11	-1	FALSE	TRUE
INDIV3	.	unknown	1:156906736	c.4382C>T	ARHGEF11	-1	FALSE	TRUE
INDIV4	.	unknown	1:156906736	c.4382C>T	ARHGEF11	-1	FALSE	TRUE
INDIV5	.	unknown	1:156906742	c.4376G>T	ARHGEF11	-1	FALSE	TRUE
INDIV6	.	unknown	1:156906763	c.4355C>T	ARHGEF11	-1	FALSE	TRUE
INDIV7	.	unknown	1:156906796	c.4322A>G	ARHGEF11	-1	FALSE	TRUE
INDIV8	.	unknown	1:156907055	c.4306C>T	ARHGEF11	-1	FALSE	TRUE
INDIV9	.	unknown	1:156907247	c.4114T>C	ARHGEF11	-1	FALSE	TRUE
INDIV10	.	unknown	1:156907247	c.4114T>C	ARHGEF11	-1	FALSE	TRUE
INDIV11	.	unknown	1:156907247	c.4114T>C	ARHGEF11	-1	FALSE	TRUE
INDIV12	.	unknown	1:156907264	c.4097C>T	ARHGEF11	-1	FALSE	TRUE
INDIV13	.	unknown	1:156907264	c.4097C>T	ARHGEF11	-1	FALSE	TRUE
INDIV14	.	unknown	1:156908212	c.4070C>T	ARHGEF11	-1	FALSE	TRUE
INDIV15	.	unknown	1:156908269	c.4013C>T	ARHGEF11	-1	FALSE	TRUE
INDIV16	.	unknown	1:156908269	c.4013C>T	ARHGEF11	-1	FALSE	TRUE
INDIV17	Heterotaxy syndrome, right-sided and dilated ascending aorta, TOF	unknown	1:156909357	c.3958delT	ARHGEF11	-1	TRUE	FALSE
INDIV18	.	unknown	1:156909619	c.3697G>A	ARHGEF11	-1	FALSE	TRUE
INDIV19	.	unknown	1:156909684	c.3632T>G	ARHGEF11	-1	FALSE	TRUE
INDIV20	.	unknown	1:156911758	c.3230C>A	ARHGEF11	-1	FALSE	TRUE
INDIV21	.	unknown	1:156911758	c.3230C>A	ARHGEF11	-1	FALSE	TRUE
INDIV22	.	unknown	1:156912533	c.3155G>A	ARHGEF11	-1	FALSE	TRUE
INDIV23	.	unknown	1:156912560	c.3128T>C	ARHGEF11	-1	FALSE	TRUE
INDIV23	.	unknown	1:156912561	c.3127T>G	ARHGEF11	-1	FALSE	TRUE
INDIV24	.	unknown	1:156913751	c.3091G>A	ARHGEF11	-1	FALSE	TRUE
INDIV25	.	unknown	1:156916482	c.2546A>C	ARHGEF11	-1	FALSE	TRUE
INDIV26	.	unknown	1:156916561	c.2467G>A	ARHGEF11	-1	FALSE	TRUE
INDIV27	.	unknown	1:156917152	c.2312C>A	ARHGEF11	-1	FALSE	TRUE
INDIV28	.	unknown	1:156917152	c.2312C>A	ARHGEF11	-1	FALSE	TRUE
INDIV29	.	unknown	1:156917152	c.2312C>A	ARHGEF11	-1	FALSE	TRUE
INDIV30	.	unknown	1:156917152	c.2312C>A	ARHGEF11	-1	FALSE	TRUE
INDIV31	.	unknown	1:156917152	c.2312C>A	ARHGEF11	-1	FALSE	TRUE
INDIV32	.	unknown	1:156917152	c.2312C>A	ARHGEF11	-1	FALSE	TRUE
INDIV33	.	unknown	1:156917152	c.2312C>A	ARHGEF11	-1	FALSE	TRUE
INDIV34	.	unknown	1:156917152	c.2312C>A	ARHGEF11	-1	FALSE	TRUE
INDIV35	.	unknown	1:156917152	c.2312C>A	ARHGEF11	-1	FALSE	TRUE
INDIV36	.	unknown	1:156917152	c.2312C>A	ARHGEF11	-1	FALSE	TRUE
INDIV37	.	unknown	1:156917152	c.2312C>A	ARHGEF11	-1	FALSE	TRUE
INDIV38	.	unknown	1:156917204	c.2260C>T	ARHGEF11	-1	FALSE	TRUE
INDIV39	.	unknown	1:156917204	c.2260C>T	ARHGEF11	-1	FALSE	TRUE
INDIV40	.	unknown	1:156917578	c.2204G>A	ARHGEF11	-1	FALSE	TRUE
INDIV41	.	unknown	1:156917578	c.2204G>A	ARHGEF11	-1	FALSE	TRUE
INDIV42	.	unknown	1:156917976	c.2030G>A	ARHGEF11	-1	FALSE	TRUE
INDIV43	.	unknown	1:156917977	c.2029C>T	ARHGEF11	-1	FALSE	TRUE
INDIV44	.	unknown	1:156918144	c.1952C>T	ARHGEF11	-1	FALSE	TRUE
INDIV45	.	unknown	1:156918208	c.1888G>A	ARHGEF11	-1	FALSE	TRUE
INDIV46	.	unknown	1:156918222	c.1874G>A	ARHGEF11	-1	FALSE	TRUE
INDIV47	.	unknown	1:156918222	c.1874G>A	ARHGEF11	-1	FALSE	TRUE
INDIV48	.	unknown	1:156918274	c.1822C>T	ARHGEF11	-1	FALSE	TRUE
INDIV49	.	unknown	1:156918286	c.1810C>T	ARHGEF11	-1	FALSE	TRUE
INDIV50	Nonsyndromic cardiomyopathy	unknown	1:156918388	c.29delA	ARHGEF11	-1	TRUE	FALSE
INDIV51	.	unknown	1:156926291	c.1472G>A	ARHGEF11	-1	FALSE	TRUE
INDIV52	.	unknown	1:156926327	c.1436A>G	ARHGEF11	-1	FALSE	TRUE
INDIV53	.	unknown	1:156926340	c.1423G>A	ARHGEF11	-1	FALSE	TRUE
INDIV54	.	unknown	1:156926340	c.1423G>A	ARHGEF11	-1	FALSE	TRUE
INDIV55	.	unknown	1:156928654	c.1262C>T	ARHGEF11	-1	FALSE	TRUE
INDIV56	.	unknown	1:156928845	c.1252G>A	ARHGEF11	-1	FALSE	TRUE
INDIV57	.	unknown	1:156928853	c.1244A>G	ARHGEF11	-1	FALSE	TRUE
INDIV58	.	unknown	1:156933003	c.1012A>C	ARHGEF11	-1	FALSE	TRUE
INDIV59	.	unknown	1:156933003	c.1012A>C	ARHGEF11	-1	FALSE	TRUE
INDIV60	.	unknown	1:156933003	c.1012A>C	ARHGEF11	-1	FALSE	TRUE
INDIV61	.	unknown	1:156933003	c.1012A>C	ARHGEF11	-1	FALSE	TRUE
INDIV62	.	unknown	1:156933003	c.1012A>C	ARHGEF11	-1	FALSE	TRUE
INDIV63	.	unknown	1:156933003	c.1012A>C	ARHGEF11	-1	FALSE	TRUE
INDIV64	.	unknown	1:156933039	c.976G>A	ARHGEF11	-1	FALSE	TRUE
INDIV65	.	unknown	1:156937820	c.802C>T	ARHGEF11	-1	FALSE	TRUE
INDIV24	.	unknown	1:156937820	c.802C>T	ARHGEF11	-1	FALSE	TRUE
INDIV66	.	unknown	1:156937897	c.725C>T	ARHGEF11	-1	FALSE	TRUE
INDIV67	.	unknown	1:156939114	c.665G>A	ARHGEF11	-1	FALSE	TRUE
INDIV68	.	unknown	1:156941545	c.646C>T	ARHGEF11	-1	FALSE	TRUE
INDIV69	.	unknown	1:156941561	c.630G>C	ARHGEF11	-1	FALSE	TRUE
INDIV70	.	unknown	1:156941586	c.605G>A	ARHGEF11	-1	FALSE	TRUE
INDIV71	.	unknown	1:156946801	c.556C>G	ARHGEF11	-1	FALSE	TRUE
INDIV72	.	unknown	1:156949064	c.288G>C	ARHGEF11	-1	FALSE	TRUE
INDIV73	.	unknown	1:156954136	c.218G>T	ARHGEF11	-1	FALSE	TRUE
INDIV74	.	unknown	1:156954136	c.218G>A	ARHGEF11	-1	FALSE	TRUE
INDIV75	.	unknown	1:156954160	c.194G>A	ARHGEF11	-1	FALSE	TRUE
INDIV76	.	unknown	1:156955909	c.89A>G	ARHGEF11	-1	FALSE	TRUE
INDIV77	.	unknown	1:156955961	c.37A>T	ARHGEF11	-1	FALSE	TRUE
INDIV78	.	unknown	11:69514098	c.583G>A	FGF19	-1	FALSE	TRUE
INDIV79	.	unknown	11:69514187	c.494T>G	FGF19	-1	FALSE	TRUE
INDIV80	.	unknown	11:69514334	c.347C>T	FGF19	-1	FALSE	TRUE
INDIV81	.	unknown	11:69518040	c.325A>G	FGF19	-1	FALSE	TRUE
INDIV82	.	unknown	12:28412345	c.79C>G	CCDC91	1	FALSE	TRUE
INDIV83	N	unknown	12:28458737	c.265C>T	CCDC91	1	TRUE	FALSE
INDIV84	N	unknown	12:28459804	c.397C>T	CCDC91	1	TRUE	FALSE
INDIV85	.	unknown	12:28544308	c.726A>C	CCDC91	1	FALSE	TRUE
INDIV86	.	unknown	12:28544308	c.726A>C	CCDC91	1	FALSE	TRUE
INDIV87	.	unknown	12:28544308	c.726A>C	CCDC91	1	FALSE	TRUE
INDIV57	.	unknown	12:28603119	c.788A>T	CCDC91	1	FALSE	TRUE
INDIV88	N, (PFO only). Family History of coarctation of the aorta & bicuspid valve	unknown	12:28605459	c.974_976del	CCDC91	1	FALSE	FALSE
INDIV89	PDA	unknown	12:28605463	c.978delA	CCDC91	1	TRUE	FALSE
INDIV90	N	unknown	12:28637021	c.1138C>T	CCDC91	1	TRUE	FALSE
INDIV91	.	unknown	12:28702050	c.1270T>A	CCDC91	1	FALSE	TRUE
INDIV92	.	inherited	12:49415848	c.16499G>A	KMT2D	-1	FALSE	TRUE
INDIV93	.	inherited	12:49416399	c.16312C>T	KMT2D	-1	FALSE	TRUE
INDIV94	Bicuspid aortic valve	de novo	12:49416416	c.16295G>A	KMT2D	-1	FALSE	TRUE
INDIV95	.	unknown	12:49418362	c.16051C>T	KMT2D	-1	FALSE	TRUE
INDIV96	.	unknown	12:49418367	c.16046A>G	KMT2D	-1	FALSE	TRUE
INDIV97	.	unknown	12:49418434	c.15979A>C	KMT2D	-1	FALSE	TRUE
INDIV98	.	unknown	12:49418669	c.15845G>A	KMT2D	-1	FALSE	TRUE
INDIV99	.	unknown	12:49418717	c.15797G>A	KMT2D	-1	FALSE	TRUE
INDIV100	.	unknown	12:49418717	c.15797G>A	KMT2D	-1	FALSE	TRUE
INDIV101	.	unknown	12:49418717	c.15797G>A	KMT2D	-1	FALSE	TRUE
INDIV102	.	unknown	12:49420189	c.15560C>G	KMT2D	-1	FALSE	TRUE
INDIV103	N	de novo	12:49420498	c.15251T>C	KMT2D	-1	FALSE	TRUE
INDIV104	Shone complex, VSD, mitral valve stenosis, aortic arch hypoplasia	de novo	12:49420607	c.15142C>T	KMT2D	-1	FALSE	TRUE
INDIV105	.	unknown	12:49420730	c.15019C>T	KMT2D	-1	FALSE	TRUE
INDIV106	.	inherited	12:49420909	c.14840C>A	KMT2D	-1	FALSE	TRUE
INDIV107	.	inherited	12:49421811	c.14496G>T	KMT2D	-1	FALSE	TRUE
INDIV108	.	inherited	12:49422858	c.14237G>A	KMT2D	-1	FALSE	TRUE
INDIV109	.	inherited	12:49422871	c.14224C>T	KMT2D	-1	FALSE	TRUE
INDIV110	.	unknown	12:49423015	c.14080G>C	KMT2D	-1	FALSE	TRUE
INDIV111	.	unknown	12:49423015	c.14080G>C	KMT2D	-1	FALSE	TRUE
INDIV112	.	unknown	12:49423015	c.14080G>C	KMT2D	-1	FALSE	TRUE
INDIV113	.	unknown	12:49423015	c.14080G>C	KMT2D	-1	FALSE	TRUE
INDIV114	.	inherited	12:49423238	c.14021T>C	KMT2D	-1	FALSE	TRUE
INDIV115	.	inherited	12:49424173	c.13889C>T	KMT2D	-1	FALSE	TRUE
INDIV116	.	inherited	12:49424684	c.13663C>A	KMT2D	-1	FALSE	TRUE
INDIV117	.	inherited	12:49424779	c.13568A>G	KMT2D	-1	FALSE	TRUE
INDIV118	.	inherited	12:49425047	c.13441G>A	KMT2D	-1	FALSE	TRUE
INDIV119	N	de novo	12:49425055	c.13432dupC	KMT2D	-1	TRUE	TRUE
INDIV120	.	unknown	12:49425055	c.13433G>A	KMT2D	-1	FALSE	TRUE
INDIV121	.	inherited	12:49425167	c.13321G>T	KMT2D	-1	FALSE	TRUE
INDIV122	.	unknown	12:49425370	c.13118G>A	KMT2D	-1	FALSE	TRUE
INDIV123	Shone's complex with small left sided structures, mild coarctation, large VSD	de novo	12:49425644	c.12844C>T	KMT2D	-1	TRUE	TRUE
INDIV124	.	unknown	12:49425776	c.12712C>T	KMT2D	-1	FALSE	TRUE
INDIV125	.	inherited	12:49425776	c.12712C>T	KMT2D	-1	FALSE	TRUE
INDIV126	Non-syndromic dilated cardiomyopathy	unknown	12:49425790	c.12698_12699insTGCAGC	KMT2D	-1	FALSE	FALSE
INDIV127	Coarctation of the aorta	de novo	12:49425821	c.12667C>T	KMT2D	-1	TRUE	TRUE
INDIV128	.	unknown	12:49426531	c.11957C>G	KMT2D	-1	FALSE	TRUE
INDIV129	.	unknown	12:49426627	c.11843_11860del	KMT2D	-1	FALSE	FALSE
INDIV130	.	unknown	12:49426669	c.11816_11818del	KMT2D	-1	FALSE	FALSE
INDIV131	.	unknown	12:49426686	c.11793_11801del	KMT2D	-1	FALSE	FALSE
INDIV132	.	unknown	12:49426753	c.11729_11734del	KMT2D	-1	FALSE	FALSE
INDIV133	Hypoplastic left heart	de novo	12:49426760	c.11728C>T	KMT2D	-1	TRUE	TRUE
INDIV134	.	unknown	12:49426783	c.11699_11704del	KMT2D	-1	FALSE	FALSE
INDIV135	N	unknown	12:49427047	c.11439_11441dup	KMT2D	-1	FALSE	FALSE
INDIV136	.	unknown	12:49427250	c.11235_11237del	KMT2D	-1	FALSE	FALSE
INDIV137	.	inherited	12:49427308	c.11180G>A	KMT2D	-1	FALSE	TRUE
INDIV138	.	unknown	12:49427309	c.11179C>T	KMT2D	-1	FALSE	TRUE
INDIV139	.	unknown	12:49427314	c.11174_11175insTGCAGC	KMT2D	-1	FALSE	FALSE
INDIV140	.	unknown	12:49427314	c.11174_11175insTGCAGC	KMT2D	-1	FALSE	FALSE
INDIV141	.	unknown	12:49427314	c.11173_11174insTGCAGC	KMT2D	-1	FALSE	FALSE
INDIV142	.	inherited	12:49427314	c.11168_11173dup	KMT2D	-1	FALSE	FALSE
INDIV143	.	inherited	12:49427353	c.11135A>C	KMT2D	-1	FALSE	TRUE
INDIV144	.	inherited	12:49427569	c.10919G>A	KMT2D	-1	FALSE	TRUE
INDIV145	.	inherited	12:49427569	c.10919G>A	KMT2D	-1	FALSE	TRUE
INDIV146	VSD, resolved	de novo	12:49427675	c.10813C>T	KMT2D	-1	TRUE	TRUE
INDIV147	.	inherited	12:49427984	c.10606C>T	KMT2D	-1	FALSE	TRUE
INDIV148	.	unknown	12:49428068	c.10522C>T	KMT2D	-1	FALSE	TRUE
INDIV149	.	inherited	12:49428228	c.10472G>A	KMT2D	-1	FALSE	TRUE
INDIV150	.	unknown	12:49428256	c.10444C>T	KMT2D	-1	FALSE	TRUE
INDIV151	.	inherited	12:49428417	c.10388C>T	KMT2D	-1	FALSE	TRUE
INDIV152	.	inherited	12:49428634	c.10316T>G	KMT2D	-1	FALSE	TRUE
INDIV153	.	unknown	12:49428694	c.10256A>G	KMT2D	-1	FALSE	TRUE
INDIV154	.	unknown	12:49428694	c.10256A>G	KMT2D	-1	FALSE	TRUE
INDIV155	.	unknown	12:49428694	c.10256A>G	KMT2D	-1	FALSE	TRUE
INDIV156	.	unknown	12:49428694	c.10256A>G	KMT2D	-1	FALSE	TRUE
INDIV157	.	unknown	12:49428694	c.10256A>G	KMT2D	-1	FALSE	TRUE
INDIV158	.	unknown	12:49428694	c.10256A>G	KMT2D	-1	FALSE	TRUE
INDIV159	.	unknown	12:49428694	c.10256A>G	KMT2D	-1	FALSE	TRUE
INDIV160	.	unknown	12:49428694	c.10256A>G	KMT2D	-1	FALSE	TRUE
INDIV161	.	unknown	12:49428694	c.10256A>G	KMT2D	-1	FALSE	TRUE
INDIV162	.	unknown	12:49428694	c.10256A>G	KMT2D	-1	FALSE	TRUE
INDIV163	.	unknown	12:49428694	c.10256A>G	KMT2D	-1	FALSE	TRUE
INDIV164	.	unknown	12:49428694	c.10256A>G	KMT2D	-1	FALSE	TRUE
INDIV165	.	inherited	12:49431059	c.10080G>T	KMT2D	-1	FALSE	TRUE
INDIV166	.	unknown	12:49431114	c.10025G>A	KMT2D	-1	FALSE	TRUE
INDIV167	.	inherited	12:49431169	c.9970G>C	KMT2D	-1	FALSE	TRUE
INDIV168	.	unknown	12:49431169	c.9970G>C	KMT2D	-1	FALSE	TRUE
INDIV169	.	unknown	12:49431290	c.9834_9848del	KMT2D	-1	FALSE	FALSE
INDIV155	Pulmonic valve stenosis, PDA, PFO	unknown	12:49431305	c.9831_9833del	KMT2D	-1	FALSE	FALSE
INDIV170	.	inherited	12:49431357	c.9782A>G	KMT2D	-1	FALSE	TRUE
INDIV36	.	inherited	12:49431445	c.9694G>A	KMT2D	-1	FALSE	TRUE
INDIV171	.	inherited	12:49431762	c.9377G>T	KMT2D	-1	FALSE	TRUE
INDIV172	.	unknown	12:49431939	c.9200A>G	KMT2D	-1	FALSE	TRUE
INDIV173	.	inherited	12:49432581	c.8558C>T	KMT2D	-1	FALSE	TRUE
INDIV174	.	inherited	12:49433032	c.8339C>T	KMT2D	-1	FALSE	TRUE
INDIV175	.	unknown	12:49433066	c.8305G>A	KMT2D	-1	FALSE	TRUE
INDIV176	.	unknown	12:49433310	c.8137G>A	KMT2D	-1	FALSE	TRUE
INDIV177	.	unknown	12:49433722	c.7831C>T	KMT2D	-1	FALSE	TRUE
INDIV178	.	unknown	12:49434174	c.7379G>A	KMT2D	-1	FALSE	TRUE
INDIV57	.	unknown	12:49434174	c.7379G>A	KMT2D	-1	FALSE	TRUE
INDIV179	.	unknown	12:49434186	c.7367G>A	KMT2D	-1	FALSE	TRUE
INDIV180	.	inherited	12:49434187	c.7366C>T	KMT2D	-1	FALSE	TRUE
INDIV181	.	inherited	12:49434252	c.7301C>A	KMT2D	-1	FALSE	TRUE
INDIV182	.	unknown	12:49434252	c.7301C>A	KMT2D	-1	FALSE	TRUE
INDIV183	.	inherited	12:49434334	c.7219C>A	KMT2D	-1	FALSE	TRUE
INDIV184	.	unknown	12:49434717	c.6836G>A	KMT2D	-1	FALSE	TRUE
INDIV185	.	unknown	12:49434717	c.6836G>A	KMT2D	-1	FALSE	TRUE
INDIV186	.	unknown	12:49434732	c.6821C>T	KMT2D	-1	FALSE	TRUE
INDIV187	.	inherited	12:49434732	c.6821C>T	KMT2D	-1	FALSE	TRUE
INDIV188	.	unknown	12:49434990	c.6563G>A	KMT2D	-1	FALSE	TRUE
INDIV189	N	de novo	12:49435017	c.6526_6535del	KMT2D	-1	TRUE	FALSE
INDIV190	.	unknown	12:49435116	c.6437C>T	KMT2D	-1	FALSE	TRUE
INDIV191	.	inherited	12:49435116	c.6437C>T	KMT2D	-1	FALSE	TRUE
INDIV192	N	unknown	12:49435211	c.6341delG	KMT2D	-1	TRUE	FALSE
INDIV193	.	inherited	12:49435234	c.6319C>A	KMT2D	-1	FALSE	TRUE
INDIV194	.	inherited	12:49435240	c.6313C>T	KMT2D	-1	FALSE	TRUE
INDIV195	.	inherited	12:49435925	c.6056C>T	KMT2D	-1	FALSE	TRUE
INDIV196	.	inherited	12:49436090	c.5891C>T	KMT2D	-1	FALSE	TRUE
INDIV197	.	inherited	12:49437499	c.5386C>T	KMT2D	-1	FALSE	TRUE
INDIV198	.	unknown	12:49437499	c.5386C>T	KMT2D	-1	FALSE	TRUE
INDIV199	.	inherited	12:49438085	c.5086A>G	KMT2D	-1	FALSE	TRUE
INDIV200	Mildly hypoplastic aortic arch, VSD, pulmonary hypertension	unknown	12:49438290	c.4964-1_4978del	KMT2D	-1	TRUE	FALSE
INDIV201	.	inherited	12:49438650	c.4840C>T	KMT2D	-1	FALSE	TRUE
INDIV202	.	inherited	12:49438655	c.4835G>A	KMT2D	-1	FALSE	TRUE
INDIV203	.	inherited	12:49440055	c.4571G>A	KMT2D	-1	FALSE	TRUE
INDIV204	N	unknown	12:49440208	c.4419-1G>C	KMT2D	-1	TRUE	FALSE
INDIV205	.	unknown	12:49440413	c.4397A>G	KMT2D	-1	FALSE	TRUE
INDIV206	.	unknown	12:49441821	c.4163G>T	KMT2D	-1	FALSE	TRUE
INDIV207	.	unknown	12:49441821	c.4163G>T	KMT2D	-1	FALSE	TRUE
INDIV208	.	inherited	12:49441822	c.4162C>T	KMT2D	-1	FALSE	TRUE
INDIV209	.	unknown	12:49442908	c.4000T>G	KMT2D	-1	FALSE	TRUE
INDIV210	.	unknown	12:49442960	c.3945_3947del	KMT2D	-1	FALSE	FALSE
INDIV211	.	unknown	12:49442997	c.3911G>A	KMT2D	-1	FALSE	TRUE
INDIV84	.	inherited	12:49443482	c.3889C>T	KMT2D	-1	FALSE	TRUE
INDIV212	.	unknown	12:49443482	c.3889C>T	KMT2D	-1	FALSE	TRUE
INDIV213	.	inherited	12:49443634	c.3737C>T	KMT2D	-1	FALSE	TRUE
INDIV214	.	unknown	12:49443671	c.3700G>A	KMT2D	-1	FALSE	TRUE
INDIV215	.	inherited	12:49443724	c.3647C>T	KMT2D	-1	FALSE	TRUE
INDIV216	.	inherited	12:49443724	c.3647C>A	KMT2D	-1	FALSE	TRUE
INDIV217	.	inherited	12:49444510	c.2861T>G	KMT2D	-1	FALSE	TRUE
INDIV218	Severe pulmonary hypertension secondary to alveolar capillary dysplasia. ASD & VSD	unknown	12:49444757	c.2694_2708del	KMT2D	-1	FALSE	FALSE
INDIV219	.	inherited	12:49444757	c.2694_2708del	KMT2D	-1	FALSE	FALSE
INDIV220	ASD, tortuous arteries, pulmonary hypertension	unknown	12:49445134	c.2305_2331del	KMT2D	-1	FALSE	FALSE
INDIV221	ASD, pulmonary hypertension	unknown	12:49445178	c.2286_2287del	KMT2D	-1	TRUE	FALSE
INDIV222	.	unknown	12:49445178	c.2286_2287del	KMT2D	-1	TRUE	FALSE
INDIV223	.	unknown	12:49445178	c.2286_2287del	KMT2D	-1	TRUE	FALSE
INDIV224	.	unknown	12:49445178	c.2286_2287del	KMT2D	-1	TRUE	FALSE
INDIV225	ASD	unknown	12:49445178	c.2286_2287del	KMT2D	-1	TRUE	FALSE
INDIV226	.	unknown	12:49445178	c.2286_2287del	KMT2D	-1	TRUE	FALSE
INDIV227	.	unknown	12:49445178	c.2286_2287del	KMT2D	-1	TRUE	FALSE
INDIV228	.	unknown	12:49445178	c.2286_2287del	KMT2D	-1	TRUE	FALSE
INDIV229	.	unknown	12:49445178	c.2286_2287del	KMT2D	-1	TRUE	FALSE
INDIV230	.	unknown	12:49445178	c.2286_2287del	KMT2D	-1	TRUE	FALSE
INDIV231	.	inherited	12:49445178	c.2283_2309del	KMT2D	-1	TRUE	FALSE
INDIV232	.	unknown	12:49445454	c.2011_2012delinsAC	KMT2D	-1	FALSE	FALSE
INDIV94	Bicuspid aortic valve	inherited	12:49445546	c.1893_1919del	KMT2D	-1	FALSE	FALSE
INDIV233	.	inherited	12:49446171	c.1292_1294del	KMT2D	-1	FALSE	FALSE
INDIV234	.	unknown	12:49446704	c.1106G>A	KMT2D	-1	FALSE	TRUE
INDIV235	.	unknown	12:49447923	c.511C>T	KMT2D	-1	FALSE	TRUE
INDIV236	.	unknown	13:21549360	c.2916C>G	LATS2	-1	FALSE	TRUE
INDIV237	.	unknown	13:21549385	c.2891C>A	LATS2	-1	FALSE	TRUE
INDIV238	.	unknown	13:21549385	c.2891C>A	LATS2	-1	FALSE	TRUE
INDIV239	.	unknown	13:21549385	c.2891C>A	LATS2	-1	FALSE	TRUE
INDIV240	.	unknown	13:21549403	c.2873G>A	LATS2	-1	FALSE	TRUE
INDIV241	.	unknown	13:21555610	c.2660G>A	LATS2	-1	FALSE	TRUE
INDIV242	.	unknown	13:21557450	c.2395A>G	LATS2	-1	FALSE	TRUE
INDIV243	.	unknown	13:21557450	c.2395A>G	LATS2	-1	FALSE	TRUE
INDIV244	.	unknown	13:21557450	c.2395A>G	LATS2	-1	FALSE	TRUE
INDIV245	.	unknown	13:21557450	c.2395A>G	LATS2	-1	FALSE	TRUE
INDIV246	.	unknown	13:21557450	c.2395A>G	LATS2	-1	FALSE	TRUE
INDIV247	.	unknown	13:21557450	c.2395A>G	LATS2	-1	FALSE	TRUE
INDIV248	.	unknown	13:21557533	c.2312A>G	LATS2	-1	FALSE	TRUE
INDIV249	.	unknown	13:21557570	c.2275C>T	LATS2	-1	FALSE	TRUE
INDIV250	.	unknown	13:21557735	c.2110G>A	LATS2	-1	FALSE	TRUE
INDIV251	.	unknown	13:21562178	c.1741C>T	LATS2	-1	FALSE	TRUE
INDIV252	.	unknown	13:21562309	c.1610G>A	LATS2	-1	FALSE	TRUE
INDIV253	.	unknown	13:21562479	c.1440_1441insCCCGGC	LATS2	-1	FALSE	FALSE
INDIV254	.	unknown	13:21562505	c.1414_1415insGCCCCC	LATS2	-1	FALSE	FALSE
INDIV255	N	unknown	13:21562735	c.1183delG	LATS2	-1	TRUE	FALSE
INDIV256	N	unknown	13:21562735	c.1183delG	LATS2	-1	TRUE	FALSE
INDIV257	N	unknown	13:21562808	c.1110delG	LATS2	-1	TRUE	FALSE
INDIV258	N	unknown	13:21562835	c.1083delA	LATS2	-1	TRUE	FALSE
INDIV180	Aortic root dilation	unknown	13:21563131	c.786_787del	LATS2	-1	TRUE	FALSE
INDIV259	.	unknown	13:21563350	c.569C>G	LATS2	-1	FALSE	FALSE
INDIV260	.	unknown	13:21563350	c.569C>G	LATS2	-1	FALSE	FALSE
INDIV261	.	unknown	13:21563350	c.569C>G	LATS2	-1	FALSE	FALSE
INDIV262	.	unknown	13:21563350	c.569C>G	LATS2	-1	FALSE	FALSE
INDIV263	.	unknown	13:21563350	c.569C>G	LATS2	-1	FALSE	FALSE
INDIV264	.	unknown	13:21563350	c.569C>G	LATS2	-1	FALSE	FALSE
INDIV265	.	unknown	13:21563350	c.569C>G	LATS2	-1	FALSE	FALSE
INDIV266	.	unknown	13:21563350	c.569C>G	LATS2	-1	FALSE	FALSE
INDIV267	.	unknown	13:21563350	c.569C>G	LATS2	-1	FALSE	FALSE
INDIV268	.	unknown	13:21563350	c.569C>G	LATS2	-1	FALSE	FALSE
INDIV269	.	unknown	13:21563350	c.569C>G	LATS2	-1	FALSE	FALSE
INDIV270	.	unknown	13:21563350	c.569C>G	LATS2	-1	FALSE	FALSE
INDIV271	.	unknown	13:21563350	c.569C>G	LATS2	-1	FALSE	FALSE
INDIV272	.	unknown	13:21563350	c.569C>G	LATS2	-1	FALSE	FALSE
INDIV273	.	unknown	13:21563350	c.569C>G	LATS2	-1	FALSE	FALSE
INDIV274	.	unknown	13:21563350	c.569C>G	LATS2	-1	FALSE	FALSE
INDIV275	.	unknown	13:21563350	c.569C>G	LATS2	-1	FALSE	FALSE
INDIV276	.	unknown	13:21563350	c.569C>G	LATS2	-1	FALSE	FALSE
INDIV277	.	unknown	13:21563350	c.569C>G	LATS2	-1	FALSE	FALSE
INDIV278	.	unknown	13:21563350	c.569C>G	LATS2	-1	FALSE	FALSE
INDIV279	.	unknown	13:21563350	c.C569G	LATS2	-1	FALSE	FALSE
INDIV280	.	unknown	13:21563413	c.506G>A	LATS2	-1	FALSE	FALSE
INDIV281	.	unknown	13:21563413	c.G506A	LATS2	-1	FALSE	FALSE
INDIV282	.	unknown	13:21565416	c.470C>T	LATS2	-1	FALSE	TRUE
INDIV283	.	unknown	13:21565434	c.452G>A	LATS2	-1	FALSE	TRUE
INDIV284	.	unknown	13:21565434	c.452G>A	LATS2	-1	FALSE	TRUE
INDIV285	.	unknown	13:21565434	c.452G>A	LATS2	-1	FALSE	TRUE
INDIV286	Myocardial cyst	unknown	13:21565531	c.355C>T	LATS2	-1	TRUE	TRUE
INDIV287	.	unknown	13:21619945	c.221A>G	LATS2	-1	FALSE	TRUE
INDIV288	.	unknown	13:21619945	c.221A>G	LATS2	-1	FALSE	TRUE
INDIV289	N	unknown	15:101845464	c.2297_2298insT	PCSK6	-1	TRUE	FALSE
INDIV290	.	unknown	15:101845470	c.C2901T	PCSK6	-1	FALSE	FALSE
INDIV291	.	unknown	15:101845470	c.C2901T	PCSK6	-1	FALSE	FALSE
INDIV78	.	unknown	15:101845507	c.2815C>G	PCSK6	-1	FALSE	TRUE
INDIV292	.	unknown	15:101845554	c.2768A>G	PCSK6	-1	FALSE	TRUE
INDIV293	.	unknown	15:101847444	c.2735G>A	PCSK6	-1	FALSE	TRUE
INDIV294	.	unknown	15:101847523	c.2656G>A	PCSK6	-1	FALSE	TRUE
INDIV295	.	unknown	15:101847526	c.2653G>T	PCSK6	-1	FALSE	TRUE
INDIV296	Cardiac arrest, ventricular fibrillation; maternal history of sudden cardiac death	unknown	15:101853668	c.2569_2570del	PCSK6	-1	TRUE	FALSE
INDIV297	.	unknown	15:101858559	c.2483G>A	PCSK6	-1	FALSE	TRUE
INDIV298	.	unknown	15:101858578	c.2464G>C	PCSK6	-1	FALSE	TRUE
INDIV299	.	unknown	15:101858620	c.2470C>T	PCSK6	-1	FALSE	TRUE
INDIV300	.	unknown	15:101865118	c.2312T>C	PCSK6	-1	FALSE	TRUE
INDIV301	.	unknown	15:101865138	c.2291T>C	PCSK6	-1	FALSE	TRUE
INDIV302	.	unknown	15:101865190	c.2240C>T	PCSK6	-1	FALSE	TRUE
INDIV303	.	unknown	15:101865199	c.2231C>T	PCSK6	-1	FALSE	TRUE
INDIV304	.	unknown	15:101865199	c.2182C>T	PCSK6	-1	FALSE	TRUE
INDIV305	.	unknown	15:101865199	c.2182C>T	PCSK6	-1	FALSE	TRUE
INDIV306	.	unknown	15:101865199	c.2182C>T	PCSK6	-1	FALSE	TRUE
INDIV307	.	unknown	15:101865199	c.2182C>T	PCSK6	-1	FALSE	TRUE
INDIV308	.	unknown	15:101865199	c.2230C>T	PCSK6	-1	FALSE	TRUE
INDIV309	.	unknown	15:101865199	c.2230C>T	PCSK6	-1	FALSE	TRUE
INDIV310	.	unknown	15:101865199	c.2182C>T	PCSK6	-1	FALSE	TRUE
INDIV311	.	unknown	15:101866616	c.G2144A	PCSK6	-1	FALSE	FALSE
INDIV312	.	unknown	15:101872153	c.1930C>T	PCSK6	-1	FALSE	TRUE
INDIV313	.	unknown	15:101872159	c.1924C>T	PCSK6	-1	FALSE	TRUE
INDIV314	.	unknown	15:101872186	c.1897T>C	PCSK6	-1	FALSE	TRUE
INDIV315	PDA, PFO, cardiomegaly	unknown	15:101905203	c.1903_1904insAG	PCSK6	-1	TRUE	FALSE
INDIV316	.	unknown	15:101906419	c.1837C>T	PCSK6	-1	FALSE	TRUE
INDIV317	.	unknown	15:101906419	c.1837C>T	PCSK6	-1	FALSE	TRUE
INDIV318	N	unknown	15:101906518	c.1738G>T	PCSK6	-1	FALSE	TRUE
INDIV319	.	unknown	15:101922382	c.1444G>A	PCSK6	-1	FALSE	TRUE
INDIV320	.	unknown	15:101922388	c.1439G>A	PCSK6	-1	FALSE	TRUE
INDIV321	.	unknown	15:101922402	c.1424A>G	PCSK6	-1	FALSE	TRUE
INDIV322	.	unknown	15:101924538	c.1400C>T	PCSK6	-1	FALSE	TRUE
INDIV323	.	unknown	15:101924538	c.1400C>T	PCSK6	-1	FALSE	TRUE
INDIV324	.	unknown	15:101924557	c.1381G>A	PCSK6	-1	FALSE	TRUE
INDIV325	.	unknown	15:101929747	c.1229G>A	PCSK6	-1	FALSE	TRUE
INDIV326	.	unknown	15:101929747	c.1229G>A	PCSK6	-1	FALSE	TRUE
INDIV327	.	unknown	15:101929753	c.G1224A	PCSK6	-1	FALSE	FALSE
INDIV328	.	unknown	15:101929769	c.1207G>A	PCSK6	-1	FALSE	TRUE
INDIV329	.	unknown	15:101933479	c.1144G>A	PCSK6	-1	FALSE	TRUE
INDIV330	N	unknown	15:101933507	c.C1117T	PCSK6	-1	TRUE	FALSE
INDIV331	.	unknown	15:101933521	c.1102G>A	PCSK6	-1	FALSE	TRUE
INDIV332	N	unknown	15:101933572	c.1049_1050del	PCSK6	-1	TRUE	FALSE
INDIV333	.	unknown	15:101933602	c.1021G>A	PCSK6	-1	FALSE	TRUE
INDIV334	.	unknown	15:101938624	c.978G>C	PCSK6	-1	FALSE	TRUE
INDIV335	.	unknown	15:101938650	c.952G>A	PCSK6	-1	FALSE	TRUE
INDIV336	.	unknown	15:101938657	c.C946T	PCSK6	-1	FALSE	FALSE
INDIV49	.	unknown	15:101938702	c.900T>G	PCSK6	-1	FALSE	TRUE
INDIV337	.	unknown	15:101938707	c.895G>A	PCSK6	-1	FALSE	TRUE
INDIV338	.	unknown	15:101938707	c.895G>A	PCSK6	-1	FALSE	TRUE
INDIV339	.	unknown	15:101938707	c.896G>A	PCSK6	-1	FALSE	TRUE
INDIV340	.	unknown	15:101938707	c.895G>A	PCSK6	-1	FALSE	TRUE
INDIV341	.	unknown	15:101938707	c.895G>A	PCSK6	-1	FALSE	TRUE
INDIV342	.	unknown	15:101938707	c.895G>A	PCSK6	-1	FALSE	TRUE
INDIV343	.	unknown	15:101938707	c.G896A	PCSK6	-1	FALSE	TRUE
INDIV344	.	unknown	15:101938710	c.892A>G	PCSK6	-1	FALSE	TRUE
INDIV345	.	unknown	15:101938764	c.838G>A	PCSK6	-1	FALSE	TRUE
INDIV346	.	unknown	15:101968117	c.800C>T	PCSK6	-1	FALSE	TRUE
INDIV347	.	unknown	15:101968167	c.G751A	PCSK6	-1	FALSE	FALSE
INDIV348	.	unknown	15:101970201	c.722A>G	PCSK6	-1	FALSE	TRUE
INDIV349	.	unknown	15:101970201	c.722A>G	PCSK6	-1	FALSE	TRUE
INDIV350	.	unknown	15:101970201	c.722A>G	PCSK6	-1	FALSE	TRUE
INDIV351	.	unknown	15:101970247	c.677G>C	PCSK6	-1	FALSE	TRUE
INDIV352	.	unknown	15:101970247	c.676G>A	PCSK6	-1	FALSE	TRUE
INDIV353	.	unknown	15:101970264	c.659C>T	PCSK6	-1	FALSE	TRUE
INDIV354	.	unknown	15:101971616	c.564C>T	PCSK6	-1	FALSE	TRUE
INDIV355	.	unknown	15:101971616	c.563C>T	PCSK6	-1	FALSE	TRUE
INDIV356	.	unknown	15:101983771	c.389T>C	PCSK6	-1	FALSE	TRUE
INDIV357	.	unknown	15:101983799	c.361A>G	PCSK6	-1	FALSE	TRUE
INDIV358	.	inherited	17:29490381	c.466C>T	NF1	1	FALSE	TRUE
INDIV359	TOF	inherited	17:29496923	c.499_502del	NF1	1	TRUE	FALSE
INDIV360	.	unknown	17:29497004	c.575G>A	NF1	1	FALSE	TRUE
INDIV49	.	unknown	17:29508476	c.623C>T	NF1	1	FALSE	TRUE
INDIV361	.	unknown	17:29508496	c.643A>T	NF1	1	FALSE	TRUE
INDIV362	.	unknown	17:29527464	c.913A>G	NF1	1	FALSE	TRUE
INDIV363	.	unknown	17:29528122	c.1130T>C	NF1	1	FALSE	TRUE
INDIV364	.	unknown	17:29533336	c.1339C>T	NF1	1	FALSE	TRUE
INDIV365	.	inherited	17:29541505	c.1429T>C	NF1	1	FALSE	TRUE
INDIV366	.	inherited	17:29549007	c.1782_2165del	NF1	1	TRUE	FALSE
INDIV367	N	inherited	17:29549007	c.1782_*15delinsTACTTT	NF1	1	FALSE	FALSE
INDIV368	N	inherited	17:29549007	c.1782_*15delinsTACTTT	NF1	1	FALSE	FALSE
INDIV369	.	inherited	17:29552243	c.1976G>A	NF1	1	FALSE	TRUE
INDIV370	.	unknown	17:29552254	c.1987G>A	NF1	1	FALSE	TRUE
INDIV371	N, Family history of CHD. None in proband.	unknown	17:29553477	c.2026_2027insC	NF1	1	TRUE	FALSE
INDIV372	.	unknown	17:29553483	c.C2032A	NF1	1	FALSE	FALSE
INDIV373	.	inherited	17:29553675	c.2224G>T	NF1	1	FALSE	TRUE
INDIV374	.	unknown	17:29553675	c.2224G>T	NF1	1	FALSE	TRUE
INDIV375	.	inherited	17:29553675	c.2224G>T	NF1	1	FALSE	TRUE
INDIV376	.	unknown	17:29553675	c.2224G>T	NF1	1	FALSE	TRUE
INDIV377	.	unknown	17:29553675	c.2224G>T	NF1	1	FALSE	TRUE
INDIV378	.	unknown	17:29553675	c.2224G>T	NF1	1	FALSE	TRUE
INDIV379	N	de novo	17:29556125	c.2493delA	NF1	1	TRUE	FALSE
INDIV40	.	unknown	17:29557906	c.3160A>C	NF1	1	FALSE	TRUE
INDIV380	.	unknown	17:29557906	c.3160A>C	NF1	1	FALSE	TRUE
INDIV11	.	unknown	17:29557906	c.3160A>C	NF1	1	FALSE	TRUE
INDIV381	.	unknown	17:29559135	c.C3242G	NF1	1	FALSE	FALSE
INDIV382	.	unknown	17:29559867	c.3464C>T	NF1	1	FALSE	TRUE
INDIV383	.	inherited	17:29560188	c.3665C>T	NF1	1	FALSE	TRUE
INDIV384	.	unknown	17:29560188	c.3665C>T	NF1	1	FALSE	TRUE
INDIV385	.	unknown	17:29562997	c.3932C>T	NF1	1	FALSE	TRUE
INDIV386	.	unknown	17:29563035	c.3970A>G	NF1	1	FALSE	TRUE
INDIV387	.	unknown	17:29585395	c.4144G>A	NF1	1	FALSE	TRUE
INDIV388	.	unknown	17:29586077	c.4297C>T	NF1	1	FALSE	TRUE
INDIV389	.	unknown	17:29587387	c.4368G>T	NF1	1	FALSE	TRUE
INDIV390	.	unknown	17:29587401	c.4382T>C	NF1	1	FALSE	TRUE
INDIV391	.	unknown	17:29653107	c.5042G>A	NF1	1	FALSE	TRUE
INDIV392	.	unknown	17:29654736	c.5425C>T	NF1	1	FALSE	TRUE
INDIV326	.	unknown	17:29654761	c.5450C>G	NF1	1	FALSE	TRUE
INDIV393	.	unknown	17:29654825	c.5514A>C	NF1	1	FALSE	TRUE
INDIV394	.	unknown	17:29657433	c.5666C>G	NF1	1	FALSE	TRUE
INDIV395	.	unknown	17:29661894	c.5788C>G	NF1	1	FALSE	TRUE
INDIV396	.	inherited	17:29661933	c.5827G>A	NF1	1	FALSE	TRUE
INDIV397	N	de novo	17:29661948	c.5907_5908delAA	NF1	1	TRUE	FALSE
INDIV398	.	unknown	17:29661949	c.5843A>T	NF1	1	FALSE	TRUE
INDIV399	.	unknown	17:29661994	c.5888A>G	NF1	1	FALSE	TRUE
INDIV400	.	unknown	17:29663396	c.5989A>C	NF1	1	FALSE	TRUE
INDIV310	.	inherited	17:29663800	c.6232C>T	NF1	1	FALSE	TRUE
INDIV401	N	de novo	17:29663845	c.6277G>T	NF1	1	FALSE	TRUE
INDIV402	.	unknown	17:29664885	c.6628G>A	NF1	1	FALSE	TRUE
INDIV403	.	unknown	17:29665119	c.6718C>T	NF1	1	FALSE	TRUE
INDIV404	.	unknown	17:29665144	c.6743G>A	NF1	1	FALSE	TRUE
INDIV405	.	unknown	17:29667530	c.6866C>T	NF1	1	FALSE	TRUE
INDIV406	.	unknown	17:29667610	c.6946C>T	NF1	1	FALSE	TRUE
INDIV407	.	unknown	17:29667656	c.6992A>G	NF1	1	FALSE	TRUE
INDIV408	.	unknown	17:29677228	c.7286G>A	NF1	1	FALSE	TRUE
INDIV409	.	unknown	17:29677233	c.7291C>T	NF1	1	FALSE	TRUE
INDIV410	.	unknown	17:29677233	c.7291C>T	NF1	1	FALSE	TRUE
INDIV411	.	unknown	17:29679412	c.7532C>T	NF1	1	FALSE	TRUE
INDIV412	.	unknown	17:29679412	c.7532C>T	NF1	1	FALSE	TRUE
INDIV413	.	unknown	17:29679412	c.7532C>T	NF1	1	FALSE	TRUE
INDIV414	.	unknown	17:29679412	c.7532C>T	NF1	1	FALSE	TRUE
INDIV415	.	unknown	17:29679412	c.7532C>T	NF1	1	FALSE	TRUE
INDIV416	.	inherited	17:29684327	c.7847G>A	NF1	1	FALSE	TRUE
INDIV417	.	unknown	17:29685568	c.7978A>G	NF1	1	FALSE	FALSE
INDIV418	.	unknown	17:29685568	c.A7978G	NF1	1	FALSE	FALSE
INDIV419	.	unknown	17:29686003	c.8130_8131insTTT	NF1	1	FALSE	FALSE
INDIV420	.	unknown	17:29687560	c.8153T>C	NF1	1	FALSE	TRUE
INDIV421	.	unknown	17:29701036	c.8320G>A	NF1	1	FALSE	TRUE
INDIV422	.	inherited	17:29701074	c.8358C>A	NF1	1	FALSE	TRUE
INDIV40	.	unknown	17:29701147	c.8431C>T	NF1	1	FALSE	TRUE
INDIV423	.	unknown	17:42882006	c.1180G>A	GJC1	-1	FALSE	TRUE
INDIV424	.	unknown	17:42882006	c.1180G>A	GJC1	-1	FALSE	TRUE
INDIV425	.	unknown	17:42882006	c.1180G>A	GJC1	-1	FALSE	TRUE
INDIV426	.	unknown	17:42882258	c.928G>A	GJC1	-1	FALSE	TRUE
INDIV126	.	unknown	17:42882258	c.928G>A	GJC1	-1	FALSE	TRUE
INDIV427	.	unknown	17:42882258	c.928G>A	GJC1	-1	FALSE	TRUE
INDIV428	.	unknown	17:42882258	c.928G>A	GJC1	-1	FALSE	TRUE
INDIV429	.	unknown	17:42882258	c.928G>A	GJC1	-1	FALSE	TRUE
INDIV430	.	unknown	17:42882258	c.928G>A	GJC1	-1	FALSE	TRUE
INDIV431	.	unknown	17:42882258	c.928G>A	GJC1	-1	FALSE	TRUE
INDIV432	.	unknown	17:42882273	c.913T>C	GJC1	-1	FALSE	TRUE
INDIV433	.	unknown	17:42882477	c.709G>A	GJC1	-1	FALSE	TRUE
INDIV434	.	unknown	17:42882848	c.338G>T	GJC1	-1	FALSE	TRUE
INDIV203	.	unknown	17:42883032	c.154G>C	GJC1	-1	FALSE	TRUE
INDIV435	.	unknown	17:42883145	c.41A>G	GJC1	-1	FALSE	TRUE
INDIV436	.	unknown	17:74712787	c.1226G>A	JMJD6	-1	FALSE	TRUE
INDIV437	.	unknown	17:74712787	c.1226G>A	JMJD6	-1	FALSE	TRUE
INDIV438	.	unknown	17:74712787	c.1226G>A	JMJD6	-1	FALSE	TRUE
INDIV439	.	unknown	17:74714887	c.1136C>T	JMJD6	-1	FALSE	TRUE
INDIV95	.	unknown	17:74714887	c.1136C>T	JMJD6	-1	FALSE	TRUE
INDIV440	.	unknown	17:74717986	c.835G>A	JMJD6	-1	FALSE	TRUE
INDIV441	.	unknown	17:74719858	c.801A>G	JMJD6	-1	FALSE	FALSE
INDIV442	.	unknown	17:74719858	c.A801G	JMJD6	-1	FALSE	FALSE
INDIV443	.	unknown	17:74719934	c.G725A	JMJD6	-1	FALSE	FALSE
INDIV444	.	unknown	17:74721786	c.281A>G	JMJD6	-1	FALSE	TRUE
INDIV445	N	unknown	17:74721900	c.166delG	JMJD6	-1	TRUE	FALSE
INDIV446	.	unknown	18:18533608	c.3992C>T	ROCK1	-1	FALSE	TRUE
INDIV447	.	unknown	18:18533608	c.3992C>T	ROCK1	-1	FALSE	TRUE
INDIV448	.	unknown	18:18534777	c.3820G>A	ROCK1	-1	FALSE	TRUE
INDIV38	.	unknown	18:18534806	c.3791G>A	ROCK1	-1	FALSE	TRUE
INDIV449	.	unknown	18:18534806	c.3791G>A	ROCK1	-1	FALSE	TRUE
INDIV450	.	unknown	18:18534806	c.3791G>A	ROCK1	-1	FALSE	TRUE
INDIV451	.	unknown	18:18534806	c.3791G>A	ROCK1	-1	FALSE	TRUE
INDIV452	.	unknown	18:18534806	c.3791G>A	ROCK1	-1	FALSE	TRUE
INDIV453	.	unknown	18:18534806	c.3791G>A	ROCK1	-1	FALSE	TRUE
INDIV454	.	unknown	18:18534806	c.3791G>A	ROCK1	-1	FALSE	TRUE
INDIV455	.	unknown	18:18534888	c.3709C>T	ROCK1	-1	FALSE	TRUE
INDIV456	.	unknown	18:18534966	c.3631G>C	ROCK1	-1	FALSE	TRUE
INDIV457	.	unknown	18:18534966	c.G3631C	ROCK1	-1	FALSE	TRUE
INDIV458	N	unknown	18:18535135	c.3582_3583del	ROCK1	-1	TRUE	FALSE
INDIV459	.	unknown	18:18539867	c.3446A>G	ROCK1	-1	FALSE	TRUE
INDIV460	.	unknown	18:18546892	c.3338A>T	ROCK1	-1	FALSE	TRUE
INDIV461	.	unknown	18:18546896	c.3334A>C	ROCK1	-1	FALSE	FALSE
INDIV462	.	unknown	18:18546896	c.3334A>C	ROCK1	-1	FALSE	FALSE
INDIV463	.	unknown	18:18546896	c.3334A>C	ROCK1	-1	FALSE	FALSE
INDIV464	.	unknown	18:18546896	c.3334A>C	ROCK1	-1	FALSE	FALSE
INDIV235	.	unknown	18:18546896	c.3334A>C	ROCK1	-1	FALSE	FALSE
INDIV465	.	unknown	18:18546896	c.3334A>C	ROCK1	-1	FALSE	FALSE
INDIV466	.	unknown	18:18546896	c.3334A>C	ROCK1	-1	FALSE	FALSE
INDIV467	.	unknown	18:18546896	c.3334A>C	ROCK1	-1	FALSE	FALSE
INDIV468	.	unknown	18:18546896	c.3334A>C	ROCK1	-1	FALSE	FALSE
INDIV469	.	unknown	18:18546896	c.3334A>C	ROCK1	-1	FALSE	FALSE
INDIV470	.	unknown	18:18546896	c.A3334C	ROCK1	-1	FALSE	FALSE
INDIV471	.	unknown	18:18546896	c.A3334C	ROCK1	-1	FALSE	FALSE
INDIV472	AV canal, malposition of aorta, VSD, cardiomegaly, DORV	unknown	18:18547009	c.3219_3220del	ROCK1	-1	TRUE	FALSE
INDIV473	N	unknown	18:18549155	c.2834delA	ROCK1	-1	TRUE	FALSE
INDIV474	.	unknown	18:18559884	c.2641C>A	ROCK1	-1	FALSE	TRUE
INDIV475	N	unknown	18:18564483	c.2317delA	ROCK1	-1	TRUE	FALSE
INDIV476	.	unknown	18:18564483	c.2318C>T	ROCK1	-1	FALSE	FALSE
INDIV477	.	unknown	18:18571190	c.2090G>A	ROCK1	-1	FALSE	TRUE
INDIV478	N	unknown	18:18586322	c.1874delG	ROCK1	-1	TRUE	FALSE
INDIV479	N	unknown	18:18600134	c.1337_1338del	ROCK1	-1	TRUE	FALSE
INDIV480	Aortic root dilation	unknown	18:18600197	c.1273_1275del	ROCK1	-1	FALSE	FALSE
INDIV481	.	unknown	18:18608749	c.1199A>G	ROCK1	-1	FALSE	TRUE
INDIV482	.	unknown	18:18608849	c.1099A>C	ROCK1	-1	FALSE	TRUE
INDIV483	.	unknown	18:18619444	c.1040C>T	ROCK1	-1	FALSE	TRUE
INDIV484	.	unknown	18:18619444	c.1040C>T	ROCK1	-1	FALSE	TRUE
INDIV485	.	unknown	18:18619444	c.C1040T	ROCK1	-1	FALSE	TRUE
INDIV486	.	unknown	18:18625403	c.440G>A	ROCK1	-1	FALSE	TRUE
INDIV487	.	unknown	18:18629138	c.329T>C	ROCK1	-1	FALSE	TRUE
INDIV488	.	unknown	18:18629826	c.A191G	ROCK1	-1	FALSE	FALSE
INDIV489	.	inherited	18:25532163	c.2675C>T	CDH2	-1	FALSE	TRUE
INDIV466	.	unknown	18:25532173	c.2665G>A	CDH2	-1	FALSE	TRUE
INDIV490	.	unknown	18:25543380	c.2455C>G	CDH2	-1	FALSE	TRUE
INDIV302	.	unknown	18:25543452	c.2383A>C	CDH2	-1	FALSE	TRUE
INDIV491	.	unknown	18:25543452	c.2383A>C	CDH2	-1	FALSE	TRUE
INDIV492	.	unknown	18:25543452	c.2383A>C	CDH2	-1	FALSE	TRUE
INDIV493	.	unknown	18:25543452	c.2383A>C	CDH2	-1	FALSE	TRUE
INDIV494	.	unknown	18:25543452	c.2383A>C	CDH2	-1	FALSE	TRUE
INDIV495	Interrupted aortic arch and VSD	unknown	18:25562909	c.2347delC	CDH2	-1	TRUE	FALSE
INDIV496	.	unknown	18:25565062	c.2111A>T	CDH2	-1	FALSE	TRUE
INDIV497	.	unknown	18:25565081	c.2092G>A	CDH2	-1	FALSE	TRUE
INDIV498	.	unknown	18:25565081	c.2092G>A	CDH2	-1	FALSE	TRUE
INDIV499	.	unknown	18:25565083	c.2090G>A	CDH2	-1	FALSE	TRUE
INDIV500	.	unknown	18:25565146	c.2027A>T	CDH2	-1	FALSE	TRUE
INDIV501	.	unknown	18:25565500	c.1967G>A	CDH2	-1	FALSE	TRUE
INDIV502	.	unknown	18:25565682	c.1785A>C	CDH2	-1	FALSE	TRUE
INDIV503	.	unknown	18:25568608	c.1621G>A	CDH2	-1	FALSE	TRUE
INDIV504	.	unknown	18:25570122	c.1537G>C	CDH2	-1	FALSE	TRUE
INDIV505	.	unknown	18:25570145	c.1514G>A	CDH2	-1	FALSE	TRUE
INDIV506	.	unknown	18:25570176	c.1483C>G	CDH2	-1	FALSE	TRUE
INDIV262	.	unknown	18:25570253	c.1406C>G	CDH2	-1	FALSE	TRUE
INDIV507	.	unknown	18:25572627	c.1336G>A	CDH2	-1	FALSE	TRUE
INDIV326	.	unknown	18:25572675	c.1288C>T	CDH2	-1	FALSE	TRUE
INDIV508	.	unknown	18:25573489	c.1133A>G	CDH2	-1	FALSE	TRUE
INDIV509	ASD & Multiple VSDs	unknown	18:25573528	c.1094_1095insA	CDH2	-1	TRUE	FALSE
INDIV281	.	unknown	18:25573567	c.C1055T	CDH2	-1	FALSE	FALSE
INDIV510	.	unknown	18:25573585	c.1037C>T	CDH2	-1	FALSE	TRUE
INDIV511	.	unknown	18:25583014	c.967A>G	CDH2	-1	FALSE	TRUE
INDIV512	.	unknown	18:25583023	c.958A>G	CDH2	-1	FALSE	TRUE
INDIV119	.	unknown	18:25583116	c.865G>A	CDH2	-1	FALSE	TRUE
INDIV513	.	unknown	18:25583116	c.865G>A	CDH2	-1	FALSE	TRUE
INDIV514	.	unknown	18:25583116	c.865G>A	CDH2	-1	FALSE	TRUE
INDIV515	.	unknown	18:25583116	c.865G>A	CDH2	-1	FALSE	TRUE
INDIV212	.	unknown	18:25585912	c.748C>T	CDH2	-1	FALSE	TRUE
INDIV516	N	unknown	18:25589679	c.702+2T>C	CDH2	-1	TRUE	FALSE
INDIV517	.	unknown	18:25589724	c.659C>T	CDH2	-1	FALSE	TRUE
INDIV518	N	unknown	18:25593854	c.191delA	CDH2	-1	TRUE	FALSE
INDIV470	.	unknown	18:25727721	c.G88A	CDH2	-1	FALSE	FALSE
INDIV519	.	unknown	2:11587861	c.691A>G	E2F6	-1	FALSE	TRUE
INDIV520	.	unknown	2:11587872	c.680C>T	E2F6	-1	FALSE	TRUE
INDIV521	.	unknown	2:11593742	c.346G>A	E2F6	-1	FALSE	TRUE
INDIV522	.	unknown	2:11593787	c.301C>T	E2F6	-1	FALSE	TRUE
INDIV523	.	unknown	2:145147055	c.3608C>T	ZEB2	-1	FALSE	TRUE
INDIV524	.	unknown	2:145147055	c.3608C>T	ZEB2	-1	FALSE	TRUE
INDIV525	.	unknown	2:145147127	c.3536T>C	ZEB2	-1	FALSE	TRUE
INDIV241	N	de novo	2:145147454	c.3209A>C	ZEB2	-1	FALSE	TRUE
INDIV137	Large flow PDA, secundum ASD, muscular VSD, pulmonic stenosis with dysplastic valve	de novo	2:145154011	c.3034delA	ZEB2	-1	TRUE	FALSE
INDIV526	Pulmonary valve stenosis	de novo	2:145154138	c.2908C>T	ZEB2	-1	TRUE	FALSE
INDIV527	.	unknown	2:145155899	c.2855G>C	ZEB2	-1	FALSE	TRUE
INDIV528	.	inherited	2:145155908	c.2846T>C	ZEB2	-1	FALSE	TRUE
INDIV529	N	de novo	2:145155915	c.2837_2838del	ZEB2	-1	TRUE	FALSE
INDIV530	.	unknown	2:145155950	c.2804T>C	ZEB2	-1	FALSE	TRUE
INDIV531	.	unknown	2:145155987	c.2767T>C	ZEB2	-1	FALSE	TRUE
INDIV494	.	unknown	2:145155992	c.2762G>A	ZEB2	-1	FALSE	TRUE
INDIV532	N	de novo	2:145155996	c.2757delG	ZEB2	-1	TRUE	FALSE
INDIV504	.	inherited	2:145156522	c.2232A>G	ZEB2	-1	FALSE	TRUE
INDIV304	.	unknown	2:145156548	c.2205_6delinsCG	ZEB2	-1	FALSE	FALSE
INDIV294	.	unknown	2:145156548	c.2206A>G	ZEB2	-1	FALSE	FALSE
INDIV289	.	unknown	2:145156548	c.2206A>G	ZEB2	-1	FALSE	FALSE
INDIV366	.	unknown	2:145156548	c.2206A>G	ZEB2	-1	FALSE	FALSE
INDIV533	.	unknown	2:145156551	c.2203C>T	ZEB2	-1	FALSE	FALSE
INDIV534	.	unknown	2:145156551	c.2203C>T	ZEB2	-1	FALSE	FALSE
INDIV535	.	unknown	2:145156551	c.2203C>T	ZEB2	-1	FALSE	FALSE
INDIV536	.	unknown	2:145156551	c.2203C>T	ZEB2	-1	FALSE	FALSE
INDIV537	.	unknown	2:145156551	c.2203C>T	ZEB2	-1	FALSE	FALSE
INDIV538	.	unknown	2:145156551	c.2203C>T	ZEB2	-1	FALSE	FALSE
INDIV539	.	inherited	2:145156551	c.2203C>T	ZEB2	-1	FALSE	FALSE
INDIV540	.	unknown	2:145156551	c.C2203T	ZEB2	-1	FALSE	FALSE
INDIV541	.	inherited	2:145156551	c.C2203T	ZEB2	-1	FALSE	FALSE
INDIV542	.	unknown	2:145156670	c.2084G>A	ZEB2	-1	FALSE	TRUE
INDIV543	.	inherited	2:145156670	c.2084G>A	ZEB2	-1	FALSE	TRUE
INDIV544	Aortic stenosis	unknown	2:145156671	c.2083C>T	ZEB2	-1	TRUE	TRUE
INDIV545	VSD, pulmonic valve stenosis	de novo	2:145156682	c.2072G>A	ZEB2	-1	TRUE	TRUE
INDIV546	.	unknown	2:145156713	c.2041G>A	ZEB2	-1	FALSE	TRUE
INDIV547	.	unknown	2:145156750	c.2004G>T	ZEB2	-1	FALSE	TRUE
INDIV548	.	inherited	2:145156761	c.1993A>G	ZEB2	-1	FALSE	TRUE
INDIV549	.	inherited	2:145156826	c.1928A>G	ZEB2	-1	FALSE	TRUE
INDIV550	.	unknown	2:145156878	c.1876G>A	ZEB2	-1	FALSE	TRUE
INDIV551	.	inherited	2:145156970	c.1784C>T	ZEB2	-1	FALSE	TRUE
INDIV552	.	unknown	2:145157076	c.1678C>T	ZEB2	-1	FALSE	TRUE
INDIV553	.	unknown	2:145157076	c.1678C>T	ZEB2	-1	FALSE	TRUE
INDIV81	N	de novo	2:145157100	c.1653delC	ZEB2	-1	TRUE	FALSE
INDIV554	.	unknown	2:145157448	c.1306A>G	ZEB2	-1	FALSE	FALSE
INDIV443	.	inherited	2:145157448	c.A1306G	ZEB2	-1	FALSE	FALSE
INDIV555	ASD, VSD, narrow aortic arch, leaky tricuspid valve	de novo	2:145157824	c.928_931delins8	ZEB2	-1	TRUE	FALSE
INDIV556	Dysplastic pulmonic valve, small ASD, small anterior muscular VSD, trivial mitral regurgitation, trivial distal right PTAS	unknown	2:145161630	c.643_659del17	ZEB2	-1	TRUE	FALSE
INDIV18	N	de novo	2:145162493	c.502C>T	ZEB2	-1	TRUE	TRUE
INDIV557	.	inherited	2:145187363	c.304A>T	ZEB2	-1	FALSE	TRUE
INDIV558	.	unknown	2:145187363	c.304A>T	ZEB2	-1	FALSE	TRUE
INDIV559	.	unknown	2:145187366	c.298_300del	ZEB2	-1	FALSE	FALSE
INDIV560	.	unknown	2:145187579	c.82_87del	ZEB2	-1	FALSE	FALSE
INDIV561	.	unknown	2:145274890	c.28C>T	ZEB2	-1	FALSE	TRUE
INDIV562	.	unknown	2:158594048	c.1525T>C	ACVR1	-1	FALSE	TRUE
INDIV563	.	inherited	2:158594953	c.1394C>T	ACVR1	-1	FALSE	TRUE
INDIV564	.	unknown	2:158595029	c.1318A>G	ACVR1	-1	FALSE	TRUE
INDIV565	.	unknown	2:158595049	c.1298A>G	ACVR1	-1	FALSE	TRUE
INDIV566	.	unknown	2:158622445	c.1054A>C	ACVR1	-1	FALSE	TRUE
INDIV567	.	unknown	2:158622516	c.983G>A	ACVR1	-1	FALSE	TRUE
INDIV568	.	unknown	2:158622618	c.881A>G	ACVR1	-1	FALSE	TRUE
INDIV569	.	unknown	2:158630622	c.621G>C	ACVR1	-1	FALSE	TRUE
INDIV288	.	unknown	2:158634654	c.532A>C	ACVR1	-1	FALSE	TRUE
INDIV570	.	unknown	2:158634654	c.532A>C	ACVR1	-1	FALSE	TRUE
INDIV88	.	unknown	2:158634665	c.521A>G	ACVR1	-1	FALSE	TRUE
INDIV571	.	unknown	2:158634722	c.464A>G	ACVR1	-1	FALSE	TRUE
INDIV572	.	unknown	2:158637039	c.141C>G	ACVR1	-1	FALSE	TRUE
INDIV573	.	unknown	2:158637039	c.141C>G	ACVR1	-1	FALSE	TRUE
INDIV574	.	unknown	2:158637039	c.141C>G	ACVR1	-1	FALSE	TRUE
INDIV575	.	unknown	2:158637058	c.122C>T	ACVR1	-1	FALSE	TRUE
INDIV576	Distal abdominal aorta narrowing	unknown	2:33172449	c.59delC	LTBP1	1	TRUE	FALSE
INDIV326	.	unknown	2:33173958	c.511G>A	LTBP1	1	FALSE	TRUE
INDIV577	.	unknown	2:33173976	c.529T>C	LTBP1	1	FALSE	TRUE
INDIV578	.	unknown	2:33173976	c.529T>G	LTBP1	1	FALSE	TRUE
INDIV579	.	unknown	2:33246018	c.608G>A	LTBP1	1	FALSE	TRUE
INDIV580	.	unknown	2:33246018	c.608G>A	LTBP1	1	FALSE	TRUE
INDIV581	.	unknown	2:33246216	c.806T>G	LTBP1	1	FALSE	TRUE
INDIV582	.	unknown	2:33359824	c.20G>A	LTBP1	1	FALSE	TRUE
INDIV583	.	unknown	2:33360007	c.1181C>T	LTBP1	1	FALSE	TRUE
INDIV584	.	unknown	2:33413689	c.1472C>T	LTBP1	1	FALSE	TRUE
INDIV585	.	unknown	2:33413700	c.1483G>A	LTBP1	1	FALSE	TRUE
INDIV586	.	unknown	2:33413700	c.1483G>A	LTBP1	1	FALSE	TRUE
INDIV587	.	unknown	2:33413746	c.1529A>T	LTBP1	1	FALSE	TRUE
INDIV588	.	unknown	2:33413822	c.1606_1614del	LTBP1	1	FALSE	FALSE
INDIV589	.	unknown	2:33413914	c.1697C>T	LTBP1	1	FALSE	TRUE
INDIV590	.	unknown	2:33447163	c.1821C>A	LTBP1	1	FALSE	TRUE
INDIV591	.	unknown	2:33468798	c.1946G>A	LTBP1	1	FALSE	TRUE
INDIV592	.	unknown	2:33477800	c.2056G>A	LTBP1	1	FALSE	TRUE
INDIV474	.	unknown	2:33477800	c.2056G>A	LTBP1	1	FALSE	TRUE
INDIV333	.	unknown	2:33477800	c.2056G>A	LTBP1	1	FALSE	TRUE
INDIV593	.	unknown	2:33477800	c.2056G>A	LTBP1	1	FALSE	TRUE
INDIV594	.	unknown	2:33477800	c.2056G>A	LTBP1	1	FALSE	TRUE
INDIV595	.	unknown	2:33477800	c.2056G>A	LTBP1	1	FALSE	TRUE
INDIV9	.	unknown	2:33477800	c.2056G>A	LTBP1	1	FALSE	TRUE
INDIV596	.	unknown	2:33477800	c.2056G>A	LTBP1	1	FALSE	TRUE
INDIV500	.	unknown	2:33477800	c.2056G>A	LTBP1	1	FALSE	TRUE
INDIV597	.	unknown	2:33477800	c.2056G>A	LTBP1	1	FALSE	TRUE
INDIV598	.	unknown	2:33477803	c.2059A>G	LTBP1	1	FALSE	TRUE
INDIV599	.	unknown	2:33477841	c.2097G>C	LTBP1	1	FALSE	TRUE
INDIV262	.	unknown	2:33477878	c.2134C>T	LTBP1	1	FALSE	TRUE
INDIV600	.	unknown	2:33482360	c.2177A>G	LTBP1	1	FALSE	TRUE
INDIV601	N	unknown	2:33484671	c.2413delG	LTBP1	1	TRUE	FALSE
INDIV602	Hypertrophic cardiomyopathy	unknown	2:33487895	>,LTBP1,LTBP1(uc002ros.2	LTBP1	1	FALSE	FALSE
INDIV603	.	unknown	2:33488379	c.2537C>T	LTBP1	1	FALSE	TRUE
INDIV604	.	unknown	2:33488391	c.C2549A	LTBP1	1	FALSE	FALSE
INDIV605	.	unknown	2:33498729	c.2624A>G	LTBP1	1	FALSE	TRUE
INDIV355	.	unknown	2:33498798	c.2693G>A	LTBP1	1	FALSE	TRUE
INDIV606	.	unknown	2:33498802	c.2697A>G	LTBP1	1	FALSE	TRUE
INDIV607	.	unknown	2:33498802	c.2697A>G	LTBP1	1	FALSE	TRUE
INDIV608	.	unknown	2:33498802	c.2697A>G	LTBP1	1	FALSE	TRUE
INDIV609	.	unknown	2:33498802	c.2697A>G	LTBP1	1	FALSE	TRUE
INDIV610	.	unknown	2:33498802	c.2697A>G	LTBP1	1	FALSE	TRUE
INDIV611	.	unknown	2:33500035	c.2747T>C	LTBP1	1	FALSE	TRUE
INDIV612	.	unknown	2:33500035	c.2747T>C	LTBP1	1	FALSE	TRUE
INDIV613	.	unknown	2:33500035	c.2747T>C	LTBP1	1	FALSE	TRUE
INDIV69	.	unknown	2:33500068	c.2780C>T	LTBP1	1	FALSE	TRUE
INDIV614	.	unknown	2:33500068	c.2780C>T	LTBP1	1	FALSE	TRUE
INDIV397	.	unknown	2:33500068	c.2780C>T	LTBP1	1	FALSE	TRUE
INDIV615	.	unknown	2:33500068	c.2780C>T	LTBP1	1	FALSE	TRUE
INDIV616	.	unknown	2:33500068	c.2780C>T	LTBP1	1	FALSE	TRUE
INDIV617	.	unknown	2:33500068	c.2780C>T	LTBP1	1	FALSE	TRUE
INDIV618	.	unknown	2:33500077	c.2789G>A	LTBP1	1	FALSE	TRUE
INDIV619	.	unknown	2:33500077	c.2789G>T	LTBP1	1	FALSE	TRUE
INDIV620	.	unknown	2:33500936	c.2938C>T	LTBP1	1	FALSE	TRUE
INDIV621	.	unknown	2:33505160	c.3047C>A	LTBP1	1	FALSE	TRUE
INDIV622	.	unknown	2:33505176	c.3063G>T	LTBP1	1	FALSE	TRUE
INDIV623	.	unknown	2:33505176	c.3063G>T	LTBP1	1	FALSE	TRUE
INDIV603	.	unknown	2:33505176	c.3063G>T	LTBP1	1	FALSE	TRUE
INDIV624	Dilated cardiomyopathy that led to heart failure	unknown	2:33518323	c.3209_3210insGACTCC	LTBP1	1	FALSE	FALSE
INDIV625	.	unknown	2:33525521	c.3239T>C	LTBP1	1	FALSE	TRUE
INDIV626	.	unknown	2:33525548	c.3266G>A	LTBP1	1	FALSE	TRUE
INDIV87	.	unknown	2:33525556	c.3274G>A	LTBP1	1	FALSE	TRUE
INDIV627	.	unknown	2:33525631	c.3349C>A	LTBP1	1	FALSE	TRUE
INDIV628	.	unknown	2:33525631	c.3349C>A	LTBP1	1	FALSE	TRUE
INDIV629	N	unknown	2:33526713	c.3481+2T>G	LTBP1	1	TRUE	FALSE
INDIV188	.	unknown	2:33540264	c.3658A>G	LTBP1	1	FALSE	TRUE
INDIV630	.	unknown	2:33540273	c.3667G>A	LTBP1	1	FALSE	TRUE
INDIV631	.	unknown	2:33540273	c.3667G>A	LTBP1	1	FALSE	TRUE
INDIV632	.	unknown	2:33540324	c.3718C>T	LTBP1	1	FALSE	TRUE
INDIV633	.	unknown	2:33567943	c.3769C>G	LTBP1	1	FALSE	TRUE
INDIV634	.	unknown	2:33567943	c.3769C>G	LTBP1	1	FALSE	TRUE
INDIV635	.	unknown	2:33567977	c.3803G>A	LTBP1	1	FALSE	TRUE
INDIV483	.	unknown	2:33568012	c.3838G>A	LTBP1	1	FALSE	TRUE
INDIV636	.	unknown	2:33568012	c.3838G>A	LTBP1	1	FALSE	TRUE
INDIV637	.	unknown	2:33568012	c.3838G>A	LTBP1	1	FALSE	TRUE
INDIV638	.	unknown	2:33568012	c.3838G>A	LTBP1	1	FALSE	TRUE
INDIV639	.	unknown	2:33572516	c.3939T>G	LTBP1	1	FALSE	TRUE
INDIV640	.	unknown	2:33572535	c.3958T>C	LTBP1	1	FALSE	TRUE
INDIV641	.	unknown	2:33572545	c.3968T>A	LTBP1	1	FALSE	TRUE
INDIV642	.	unknown	2:33572565	c.3988C>T	LTBP1	1	FALSE	TRUE
INDIV643	.	unknown	2:33572565	c.3988C>T	LTBP1	1	FALSE	TRUE
INDIV644	.	unknown	2:33585724	c.4061A>G	LTBP1	1	FALSE	TRUE
INDIV645	.	unknown	2:33585729	c.4066G>A	LTBP1	1	FALSE	TRUE
INDIV646	.	unknown	2:33585730	c.4067C>T	LTBP1	1	FALSE	TRUE
INDIV647	.	unknown	2:33585760	c.4097A>G	LTBP1	1	FALSE	TRUE
INDIV648	.	unknown	2:33585772	c.4109A>C	LTBP1	1	FALSE	TRUE
INDIV649	.	unknown	2:33586537	c.4225C>T	LTBP1	1	FALSE	TRUE
INDIV650	.	unknown	2:33586550	c.4238C>T	LTBP1	1	FALSE	TRUE
INDIV651	.	unknown	2:33588553	c.4367C>T	LTBP1	1	FALSE	TRUE
INDIV652	.	unknown	2:33589349	c.4466A>T	LTBP1	1	FALSE	TRUE
INDIV653	.	unknown	2:33589423	c.4540G>A	LTBP1	1	FALSE	TRUE
INDIV395	.	unknown	2:33614293	c.4754G>A	LTBP1	1	FALSE	TRUE
INDIV654	.	unknown	2:33614343	c.4804C>A	LTBP1	1	FALSE	TRUE
INDIV655	.	unknown	2:33622241	c.4876G>A	LTBP1	1	FALSE	TRUE
INDIV656	.	unknown	2:33622254	c.4889G>C	LTBP1	1	FALSE	TRUE
INDIV657	.	unknown	2:33622266	c.4901G>A	LTBP1	1	FALSE	TRUE
INDIV658	.	unknown	2:33623460	c.5014C>T	LTBP1	1	FALSE	TRUE
INDIV659	.	unknown	2:33623460	c.5014C>T	LTBP1	1	FALSE	TRUE
INDIV660	.	unknown	2:33623465	c.5019G>A	LTBP1	1	FALSE	TRUE
INDIV660	.	unknown	2:33623467	c.5021C>G	LTBP1	1	FALSE	TRUE
INDIV661	.	unknown	2:33623524	c.5078T>A	LTBP1	1	FALSE	TRUE
INDIV662	.	unknown	2:33623524	c.5078T>A	LTBP1	1	FALSE	TRUE
INDIV663	.	unknown	2:33623566	c.5120C>T	LTBP1	1	FALSE	TRUE
INDIV664	.	unknown	2:33623566	c.5120C>T	LTBP1	1	FALSE	TRUE
INDIV665	.	unknown	4:155458563	c.1360G>C	PLRG1	-1	FALSE	TRUE
INDIV666	.	unknown	4:155459129	c.1256T>C	PLRG1	-1	FALSE	TRUE
INDIV667	.	unknown	4:155459153	c.1259C>T	PLRG1	-1	FALSE	TRUE
INDIV668	.	unknown	4:155459153	c.1232C>T	PLRG1	-1	FALSE	TRUE
INDIV669	.	unknown	4:155461175	c.943C>T	PLRG1	-1	FALSE	TRUE
INDIV670	.	unknown	4:155462023	c.724G>T	PLRG1	-1	FALSE	TRUE
INDIV671	.	unknown	4:155467315	c.337G>C	PLRG1	-1	FALSE	TRUE
INDIV672	.	unknown	4:155467315	c.337G>C	PLRG1	-1	FALSE	TRUE
INDIV673	.	unknown	4:155467327	c.325C>T	PLRG1	-1	FALSE	TRUE
INDIV674	.	unknown	5:13692190	c.13778C>T	DNAH5	-1	FALSE	TRUE
INDIV675	.	unknown	5:13692193	c.13775G>A	DNAH5	-1	FALSE	TRUE
INDIV676	N	unknown	5:13692194	c.13774C>T	DNAH5	-1	FALSE	TRUE
INDIV677	Hypertrophic cardiomyopathy	unknown	5:13692194	c.13774C>T	DNAH5	-1	FALSE	TRUE
INDIV678	.	unknown	5:13692230	c.13738C>T	DNAH5	-1	FALSE	TRUE
INDIV679	.	unknown	5:13700800	c.13672A>G	DNAH5	-1	FALSE	TRUE
INDIV680	N	unknown	5:13700927	c.13545_13546insA	DNAH5	-1	TRUE	FALSE
INDIV681	.	unknown	5:13701395	c.13489C>G	DNAH5	-1	FALSE	TRUE
INDIV682	N	unknown	5:13701398	c.13486C>T	DNAH5	-1	TRUE	TRUE
INDIV683	N	unknown	5:13701408	c.13457_13475del	DNAH5	-1	TRUE	FALSE
INDIV684	N	unknown	5:13701408	c.13457_13475del	DNAH5	-1	TRUE	FALSE
INDIV685	N	unknown	5:13701408	c.13457_13475del	DNAH5	-1	TRUE	FALSE
INDIV388	.	unknown	5:13701436	c.13448C>T	DNAH5	-1	FALSE	TRUE
INDIV686	.	unknown	5:13701436	c.13448C>T	DNAH5	-1	FALSE	TRUE
INDIV663	.	unknown	5:13701520	c.13364G>A	DNAH5	-1	FALSE	TRUE
INDIV687	.	unknown	5:13701520	c.13364G>A	DNAH5	-1	FALSE	TRUE
INDIV688	.	unknown	5:13701520	c.13364G>A	DNAH5	-1	FALSE	TRUE
INDIV689	.	unknown	5:13701520	c.13364G>A	DNAH5	-1	FALSE	TRUE
INDIV690	.	unknown	5:13708395	c.13175T>G	DNAH5	-1	FALSE	TRUE
INDIV691	.	unknown	5:13708395	c.13175T>G	DNAH5	-1	FALSE	TRUE
INDIV692	.	unknown	5:13708395	c.13175T>G	DNAH5	-1	FALSE	TRUE
INDIV693	.	unknown	5:13708395	c.13175T>G	DNAH5	-1	FALSE	TRUE
INDIV694	.	unknown	5:13708395	c.13175T>G	DNAH5	-1	FALSE	TRUE
INDIV695	.	unknown	5:13708395	c.13175T>G	DNAH5	-1	FALSE	TRUE
INDIV696	.	unknown	5:13708395	c.13175T>G	DNAH5	-1	FALSE	TRUE
INDIV697	.	unknown	5:13708396	c.13174T>C	DNAH5	-1	FALSE	TRUE
INDIV698	.	unknown	5:13714567	c.13072C>T	DNAH5	-1	FALSE	TRUE
INDIV699	.	unknown	5:13714585	c.13054C>T	DNAH5	-1	FALSE	TRUE
INDIV40	.	unknown	5:13714587	c.13052C>A	DNAH5	-1	FALSE	TRUE
INDIV700	.	unknown	5:13714681	c.12958G>A	DNAH5	-1	FALSE	TRUE
INDIV701	.	unknown	5:13714681	c.12958G>A	DNAH5	-1	FALSE	TRUE
INDIV702	.	unknown	5:13716734	c.12771C>G	DNAH5	-1	FALSE	TRUE
INDIV703	.	unknown	5:13716753	c.12752A>G	DNAH5	-1	FALSE	TRUE
INDIV704	.	unknown	5:13716795	c.12710T>A	DNAH5	-1	FALSE	TRUE
INDIV705	.	unknown	5:13716796	c.12709G>T	DNAH5	-1	FALSE	TRUE
INDIV706	.	unknown	5:13716796	c.12709G>T	DNAH5	-1	FALSE	TRUE
INDIV707	.	unknown	5:13716796	c.12709G>T	DNAH5	-1	FALSE	TRUE
INDIV708	.	unknown	5:13716796	c.12709G>T	DNAH5	-1	FALSE	TRUE
INDIV709	.	unknown	5:13716796	c.12709G>T	DNAH5	-1	FALSE	TRUE
INDIV710	.	unknown	5:13716796	c.12709G>T	DNAH5	-1	FALSE	TRUE
INDIV711	.	unknown	5:13716796	c.12709G>T	DNAH5	-1	FALSE	TRUE
INDIV712	.	unknown	5:13716796	c.12709G>T	DNAH5	-1	FALSE	TRUE
INDIV713	.	unknown	5:13717435	c.12694G>A	DNAH5	-1	FALSE	TRUE
INDIV714	.	unknown	5:13717435	c.12694G>A	DNAH5	-1	FALSE	TRUE
INDIV715	.	unknown	5:13717435	c.12694G>A	DNAH5	-1	FALSE	TRUE
INDIV716	.	unknown	5:13717435	c.12694G>A	DNAH5	-1	FALSE	TRUE
INDIV717	.	unknown	5:13717443	c.12686A>T	DNAH5	-1	FALSE	TRUE
INDIV718	.	unknown	5:13717482	c.12647A>T	DNAH5	-1	FALSE	TRUE
INDIV719	.	unknown	5:13717483	c.12646G>A	DNAH5	-1	FALSE	TRUE
INDIV720	N	unknown	5:13717512	c.12617G>A	DNAH5	-1	TRUE	TRUE
INDIV63	.	unknown	5:13717521	c.12608C>T	DNAH5	-1	FALSE	TRUE
INDIV319	.	unknown	5:13717588	c.12541T>C	DNAH5	-1	FALSE	TRUE
INDIV721	.	unknown	5:13719000	c.12490A>G	DNAH5	-1	FALSE	TRUE
INDIV722	.	unknown	5:13719015	c.12475G>A	DNAH5	-1	FALSE	TRUE
INDIV723	.	unknown	5:13719077	c.12413T>G	DNAH5	-1	FALSE	TRUE
INDIV724	.	unknown	5:13719111	c.12379C>T	DNAH5	-1	FALSE	TRUE
INDIV725	.	unknown	5:13721137	c.12251G>A	DNAH5	-1	FALSE	TRUE
INDIV726	.	unknown	5:13721312	c.12076G>A	DNAH5	-1	FALSE	TRUE
INDIV727	.	unknown	5:13721351	c.12037C>T	DNAH5	-1	FALSE	TRUE
INDIV728	.	unknown	5:13727675	c.11974G>C	DNAH5	-1	FALSE	TRUE
INDIV729	.	unknown	5:13727675	c.11974G>C	DNAH5	-1	FALSE	TRUE
INDIV730	.	unknown	5:13727675	c.11974G>C	DNAH5	-1	FALSE	TRUE
INDIV731	.	unknown	5:13727675	c.11974G>C	DNAH5	-1	FALSE	TRUE
INDIV732	.	unknown	5:13727675	c.11974G>C	DNAH5	-1	FALSE	TRUE
INDIV733	.	unknown	5:13727675	c.G11974C	DNAH5	-1	FALSE	TRUE
INDIV734	.	unknown	5:13727765	c.11884A>C	DNAH5	-1	FALSE	TRUE
INDIV735	N	unknown	5:13735348	c.11653C>T	DNAH5	-1	TRUE	TRUE
INDIV736	N	unknown	5:13735348	c.11653C>T	DNAH5	-1	TRUE	TRUE
INDIV737	.	unknown	5:13735356	c.A11645G	DNAH5	-1	FALSE	FALSE
INDIV312	.	unknown	5:13735418	c.11583C>A	DNAH5	-1	FALSE	TRUE
INDIV738	.	unknown	5:13735418	c.11583C>A	DNAH5	-1	FALSE	TRUE
INDIV739	.	unknown	5:13735964	c.11533C>T	DNAH5	-1	FALSE	TRUE
INDIV618	.	unknown	5:13736021	c.11476C>T	DNAH5	-1	FALSE	TRUE
INDIV740	.	unknown	5:13736021	c.11476C>T	DNAH5	-1	FALSE	TRUE
INDIV741	.	unknown	5:13736021	c.11476C>T	DNAH5	-1	FALSE	TRUE
INDIV613	.	unknown	5:13736021	c.11476C>T	DNAH5	-1	FALSE	TRUE
INDIV742	.	unknown	5:13736032	c.11465G>A	DNAH5	-1	FALSE	TRUE
INDIV743	.	inherited	5:13737364	c.11452C>T	DNAH5	-1	FALSE	TRUE
INDIV744	.	unknown	5:13737379	c.11437C>T	DNAH5	-1	FALSE	TRUE
INDIV745	.	unknown	5:13737379	c.11437C>T	DNAH5	-1	FALSE	TRUE
INDIV746	.	unknown	5:13737379	c.11437C>T	DNAH5	-1	FALSE	TRUE
INDIV747	.	unknown	5:13737379	c.11437C>T	DNAH5	-1	FALSE	TRUE
INDIV748	.	unknown	5:13737379	c.11437C>T	DNAH5	-1	FALSE	TRUE
INDIV749	.	unknown	5:13737379	c.11437C>T	DNAH5	-1	FALSE	TRUE
INDIV750	.	unknown	5:13737379	c.11437C>T	DNAH5	-1	FALSE	TRUE
INDIV296	.	unknown	5:13737379	c.C11437T	DNAH5	-1	FALSE	TRUE
INDIV751	.	unknown	5:13737402	c.11414C>A	DNAH5	-1	FALSE	TRUE
INDIV435	.	unknown	5:13737490	c.11326G>A	DNAH5	-1	FALSE	TRUE
INDIV752	.	unknown	5:13737490	c.11326G>A	DNAH5	-1	FALSE	TRUE
INDIV753	.	unknown	5:13737568	c.11248G>A	DNAH5	-1	FALSE	TRUE
INDIV754	.	unknown	5:13737588	c.G11228T	DNAH5	-1	FALSE	FALSE
INDIV755	.	unknown	5:13751187	c.G11211A	DNAH5	-1	FALSE	FALSE
INDIV756	.	unknown	5:13751209	c.11189G>C	DNAH5	-1	FALSE	TRUE
INDIV757	.	unknown	5:13752323	c.10948G>A	DNAH5	-1	FALSE	TRUE
INDIV758	.	unknown	5:13753427	c.10787A>T	DNAH5	-1	FALSE	TRUE
INDIV759	.	unknown	5:13753430	c.10784C>T	DNAH5	-1	FALSE	TRUE
INDIV760	.	unknown	5:13753496	c.10715_10717del	DNAH5	-1	FALSE	FALSE
INDIV761	.	unknown	5:13753496	c.10715_10717del	DNAH5	-1	FALSE	FALSE
INDIV762	.	unknown	5:13753496	c.10715_10717del	DNAH5	-1	FALSE	FALSE
INDIV763	.	unknown	5:13753557	c.10657C>T	DNAH5	-1	FALSE	TRUE
INDIV764	.	unknown	5:13753557	c.10657C>T	DNAH5	-1	FALSE	TRUE
INDIV204	.	unknown	5:13753568	c.10646A>G	DNAH5	-1	FALSE	TRUE
INDIV765	.	unknown	5:13753575	c.C10639T	DNAH5	-1	FALSE	FALSE
INDIV766	.	unknown	5:13753598	c.10616G>A	DNAH5	-1	FALSE	TRUE
INDIV767	.	unknown	5:13753598	c.10616G>A	DNAH5	-1	FALSE	TRUE
INDIV768	.	unknown	5:13754432	c.10435G>A	DNAH5	-1	FALSE	TRUE
INDIV769	.	unknown	5:13754432	c.10435G>A	DNAH5	-1	FALSE	TRUE
INDIV310	N	unknown	5:13758975	c.10399C>T	DNAH5	-1	TRUE	TRUE
INDIV140	Chronic parenchymal lung disease with arterio-venous malformations	inherited	5:13758990	c.10384C>T	DNAH5	-1	TRUE	FALSE
INDIV770	.	unknown	5:13759047	c.10327G>C	DNAH5	-1	FALSE	TRUE
INDIV771	.	unknown	5:13759068	c.10306C>T	DNAH5	-1	FALSE	TRUE
INDIV772	.	unknown	5:13762917	c.10195G>A	DNAH5	-1	FALSE	TRUE
INDIV773	.	unknown	5:13766102	c.10084T>A	DNAH5	-1	FALSE	TRUE
INDIV774	.	unknown	5:13766284	c.9902T>C	DNAH5	-1	FALSE	TRUE
INDIV775	.	unknown	5:13766287	c.9899C>T	DNAH5	-1	FALSE	TRUE
INDIV776	.	unknown	5:13769082	c.9884A>G	DNAH5	-1	FALSE	TRUE
INDIV345	.	unknown	5:13769178	c.9788A>G	DNAH5	-1	FALSE	TRUE
INDIV777	.	unknown	5:13769215	c.9751G>C	DNAH5	-1	FALSE	TRUE
INDIV778	.	unknown	5:13769215	c.9751G>A	DNAH5	-1	FALSE	TRUE
INDIV517	N	unknown	5:13769636	c.9694C>T	DNAH5	-1	TRUE	TRUE
INDIV779	.	inherited	5:13769704	c.9626A>G	DNAH5	-1	FALSE	TRUE
INDIV632	.	unknown	5:13770960	c.9503G>A	DNAH5	-1	FALSE	TRUE
INDIV780	.	unknown	5:13770985	c.9478T>C	DNAH5	-1	FALSE	TRUE
INDIV390	.	unknown	5:13771002	c.9461A>C	DNAH5	-1	FALSE	FALSE
INDIV723	.	unknown	5:13771002	c.9461A>C	DNAH5	-1	FALSE	FALSE
INDIV781	.	unknown	5:13771002	c.9461A>C	DNAH5	-1	FALSE	FALSE
INDIV782	.	unknown	5:13771002	c.A9461C	DNAH5	-1	FALSE	FALSE
INDIV783	.	unknown	5:13771053	c.9410G>A	DNAH5	-1	FALSE	TRUE
INDIV784	.	unknown	5:13771053	c.9410G>A	DNAH5	-1	FALSE	TRUE
INDIV627	.	unknown	5:13771053	c.9410G>A	DNAH5	-1	FALSE	TRUE
INDIV785	.	unknown	5:13776691	c.9230G>T	DNAH5	-1	FALSE	TRUE
INDIV786	.	unknown	5:13776691	c.9230G>A	DNAH5	-1	FALSE	TRUE
INDIV787	.	unknown	5:13776691	c.9230G>A	DNAH5	-1	FALSE	TRUE
INDIV788	.	unknown	5:13776691	c.9230G>A	DNAH5	-1	FALSE	TRUE
INDIV789	.	unknown	5:13776718	c.9203A>G	DNAH5	-1	FALSE	TRUE
INDIV790	.	unknown	5:13776718	c.9203A>G	DNAH5	-1	FALSE	TRUE
INDIV791	.	unknown	5:13777382	c.9034A>T	DNAH5	-1	FALSE	TRUE
INDIV792	.	unknown	5:13780968	c.8921G>A	DNAH5	-1	FALSE	TRUE
INDIV793	.	unknown	5:13781026	c.8863G>A	DNAH5	-1	FALSE	TRUE
INDIV794	.	unknown	5:13781061	c.8828G>A	DNAH5	-1	FALSE	TRUE
INDIV795	.	unknown	5:13781061	c.8828G>A	DNAH5	-1	FALSE	TRUE
INDIV265	.	unknown	5:13781061	c.8828G>A	DNAH5	-1	FALSE	TRUE
INDIV796	.	unknown	5:13786344	c.8764C>T	DNAH5	-1	FALSE	TRUE
INDIV797	.	unknown	5:13788960	c.8512A>C	DNAH5	-1	FALSE	FALSE
INDIV381	.	unknown	5:13788960	c.A8512C	DNAH5	-1	FALSE	FALSE
INDIV798	.	unknown	5:13792153	c.8398G>A	DNAH5	-1	FALSE	FALSE
INDIV799	.	unknown	5:13792153	c.G8398A	DNAH5	-1	FALSE	FALSE
INDIV800	.	unknown	5:13792156	c.8395C>T	DNAH5	-1	FALSE	TRUE
INDIV801	.	unknown	5:13792156	c.8395C>T	DNAH5	-1	FALSE	TRUE
INDIV802	.	unknown	5:13793678	c.8170T>A	DNAH5	-1	FALSE	TRUE
INDIV803	.	unknown	5:13793711	c.8137C>T	DNAH5	-1	FALSE	TRUE
INDIV763	.	unknown	5:13793711	c.8137C>T	DNAH5	-1	FALSE	TRUE
INDIV674	.	unknown	5:13793711	c.8137C>T	DNAH5	-1	FALSE	TRUE
INDIV764	.	unknown	5:13793711	c.8137C>T	DNAH5	-1	FALSE	TRUE
INDIV804	.	unknown	5:13793711	c.8137C>T	DNAH5	-1	FALSE	TRUE
INDIV800	.	unknown	5:13794053	c.8002G>A	DNAH5	-1	FALSE	TRUE
INDIV805	.	unknown	5:13794053	c.8002G>A	DNAH5	-1	FALSE	TRUE
INDIV74	.	unknown	5:13794053	c.8002G>A	DNAH5	-1	FALSE	TRUE
INDIV806	.	unknown	5:13794112	c.7943C>T	DNAH5	-1	FALSE	TRUE
INDIV807	.	unknown	5:13794112	c.7943C>T	DNAH5	-1	FALSE	TRUE
INDIV808	.	unknown	5:13794112	c.7943C>T	DNAH5	-1	FALSE	TRUE
INDIV809	N	unknown	5:13794140	c.7915C>T	DNAH5	-1	TRUE	TRUE
INDIV27	.	unknown	5:13794163	c.7892C>T	DNAH5	-1	FALSE	TRUE
INDIV810	.	unknown	5:13794163	c.7892C>T	DNAH5	-1	FALSE	TRUE
INDIV768	.	unknown	5:13794163	c.7892C>T	DNAH5	-1	FALSE	TRUE
INDIV811	.	unknown	5:13807764	c.7823A>T	DNAH5	-1	FALSE	TRUE
INDIV812	.	unknown	5:13807764	c.7823A>T	DNAH5	-1	FALSE	TRUE
INDIV813	.	unknown	5:13807764	c.7823A>T	DNAH5	-1	FALSE	TRUE
INDIV814	.	unknown	5:13807764	c.7823A>T	DNAH5	-1	FALSE	TRUE
INDIV502	.	unknown	5:13807764	c.7823A>T	DNAH5	-1	FALSE	TRUE
INDIV815	.	unknown	5:13807764	c.7823A>T	DNAH5	-1	FALSE	TRUE
INDIV816	.	unknown	5:13807809	c.7778G>C	DNAH5	-1	FALSE	TRUE
INDIV817	.	unknown	5:13809217	c.7688T>G	DNAH5	-1	FALSE	TRUE
INDIV818	.	unknown	5:13809217	c.7688T>G	DNAH5	-1	FALSE	TRUE
INDIV819	.	unknown	5:13809217	c.7688T>G	DNAH5	-1	FALSE	TRUE
INDIV820	.	unknown	5:13809221	c.7684A>T	DNAH5	-1	FALSE	TRUE
INDIV821	.	unknown	5:13809221	c.7684A>T	DNAH5	-1	FALSE	TRUE
INDIV822	.	unknown	5:13809221	c.A7684T	DNAH5	-1	FALSE	TRUE
INDIV823	.	unknown	5:13810252	c.C7525T	DNAH5	-1	FALSE	FALSE
INDIV824	.	unknown	5:13810325	c.7449_7451del	DNAH5	-1	FALSE	FALSE
INDIV825	.	unknown	5:13810325	c.7452C>A	DNAH5	-1	FALSE	FALSE
INDIV824	N	unknown	5:13810330	c.7436_7446del	DNAH5	-1	TRUE	FALSE
INDIV826	N	unknown	5:13811755	c.7407+1G>A	DNAH5	-1	TRUE	FALSE
INDIV827	.	unknown	5:13811772	c.7391G>T	DNAH5	-1	FALSE	TRUE
INDIV828	.	unknown	5:13811792	c.7371G>C	DNAH5	-1	FALSE	TRUE
INDIV829	.	unknown	5:13814926	c.7018C>A	DNAH5	-1	FALSE	TRUE
INDIV830	N	unknown	5:13817656	c.6988+1G>A	DNAH5	-1	TRUE	FALSE
INDIV803	.	unknown	5:13817689	c.6956C>T	DNAH5	-1	FALSE	TRUE
INDIV804	.	unknown	5:13817689	c.6956C>T	DNAH5	-1	FALSE	TRUE
INDIV831	.	unknown	5:13817734	c.6911G>A	DNAH5	-1	FALSE	TRUE
INDIV832	.	unknown	5:13817786	c.6859C>T	DNAH5	-1	FALSE	TRUE
INDIV833	.	unknown	5:13820506	c.6790A>G	DNAH5	-1	FALSE	TRUE
INDIV834	.	unknown	5:13820506	c.6790A>G	DNAH5	-1	FALSE	TRUE
INDIV835	.	unknown	5:13820532	c.6764G>A	DNAH5	-1	FALSE	TRUE
INDIV334	.	unknown	5:13820544	c.6752C>T	DNAH5	-1	FALSE	TRUE
INDIV74	.	unknown	5:13820544	c.6752C>T	DNAH5	-1	FALSE	TRUE
INDIV805	.	unknown	5:13820544	c.6752C>T	DNAH5	-1	FALSE	TRUE
INDIV836	.	unknown	5:13820548	c.6748G>A	DNAH5	-1	FALSE	TRUE
INDIV837	.	unknown	5:13820565	c.6731A>T	DNAH5	-1	FALSE	TRUE
INDIV838	.	unknown	5:13820581	c.6715C>T	DNAH5	-1	FALSE	TRUE
INDIV697	.	unknown	5:13820581	c.6715C>T	DNAH5	-1	FALSE	TRUE
INDIV839	.	unknown	5:13823395	c.6664C>A	DNAH5	-1	FALSE	TRUE
INDIV840	.	unknown	5:13823424	c.6635T>C	DNAH5	-1	FALSE	TRUE
INDIV841	.	unknown	5:13823428	c.6631A>G	DNAH5	-1	FALSE	TRUE
INDIV842	.	unknown	5:13823446	c.6613A>T	DNAH5	-1	FALSE	TRUE
INDIV843	.	unknown	5:13824370	c.6517C>G	DNAH5	-1	FALSE	TRUE
INDIV844	.	unknown	5:13829644	c.6419T>G	DNAH5	-1	FALSE	TRUE
INDIV845	.	unknown	5:13829654	c.6409C>A	DNAH5	-1	FALSE	TRUE
INDIV846	.	unknown	5:13829654	c.6409C>A	DNAH5	-1	FALSE	TRUE
INDIV847	.	unknown	5:13829656	c.6407C>T	DNAH5	-1	FALSE	TRUE
INDIV848	.	unknown	5:13829656	c.6407C>T	DNAH5	-1	FALSE	TRUE
INDIV849	.	unknown	5:13829659	c.6404T>G	DNAH5	-1	FALSE	TRUE
INDIV850	N	unknown	5:13829727	c.6336_6337insT	DNAH5	-1	TRUE	FALSE
INDIV851	.	unknown	5:13829731	c.6332G>A	DNAH5	-1	FALSE	TRUE
INDIV852	.	unknown	5:13830135	c.6249G>A	DNAH5	-1	FALSE	TRUE
INDIV853	.	unknown	5:13830154	c.6230T>C	DNAH5	-1	FALSE	TRUE
INDIV854	.	unknown	5:13830154	c.T6230C	DNAH5	-1	FALSE	TRUE
INDIV855	.	unknown	5:13830167	c.A6217G	DNAH5	-1	FALSE	FALSE
INDIV856	.	unknown	5:13830187	c.6197C>T	DNAH5	-1	FALSE	TRUE
INDIV857	.	unknown	5:13830218	c.6166A>G	DNAH5	-1	FALSE	TRUE
INDIV858	.	unknown	5:13830275	c.6109A>G	DNAH5	-1	FALSE	TRUE
INDIV859	.	unknown	5:13830760	c.6007G>A	DNAH5	-1	FALSE	TRUE
INDIV860	.	unknown	5:13839499	c.5848A>G	DNAH5	-1	FALSE	TRUE
INDIV861	.	unknown	5:13839517	c.5830A>C	DNAH5	-1	FALSE	TRUE
INDIV862	.	unknown	5:13839517	c.5830A>C	DNAH5	-1	FALSE	TRUE
INDIV863	.	unknown	5:13839585	c.5762G>A	DNAH5	-1	FALSE	TRUE
INDIV762	.	unknown	5:13839585	c.5762G>A	DNAH5	-1	FALSE	TRUE
INDIV864	.	unknown	5:13839634	c.5713C>T	DNAH5	-1	FALSE	TRUE
INDIV865	.	unknown	5:13839637	c.5710T>C	DNAH5	-1	FALSE	TRUE
INDIV688	.	unknown	5:13839637	c.5710T>C	DNAH5	-1	FALSE	TRUE
INDIV866	.	unknown	5:13841077	c.5647C>G	DNAH5	-1	FALSE	TRUE
INDIV867	.	unknown	5:13841196	c.5528A>C	DNAH5	-1	FALSE	TRUE
INDIV235	TOF, pulmonary stenosis	inherited	5:13841221	c.5503C>T	DNAH5	-1	TRUE	TRUE
INDIV868	N	unknown	5:13841221	c.5503C>T	DNAH5	-1	TRUE	TRUE
INDIV869	Mild to moderate left ventricular hypertrophy	unknown	5:13841221	c.5503C>T	DNAH5	-1	TRUE	TRUE
INDIV870	N	unknown	5:13841221	c.5503C>T	DNAH5	-1	TRUE	TRUE
INDIV871	N	unknown	5:13841221	c.5503C>T	DNAH5	-1	TRUE	TRUE
INDIV872	N	unknown	5:13841221	c.5503C>T	DNAH5	-1	TRUE	TRUE
INDIV873	N	unknown	5:13841221	c.5503C>T	DNAH5	-1	TRUE	TRUE
INDIV874	.	unknown	5:13841847	c.5438A>G	DNAH5	-1	FALSE	TRUE
INDIV875	.	unknown	5:13841847	c.5438A>G	DNAH5	-1	FALSE	TRUE
INDIV594	.	unknown	5:13841847	c.5438A>G	DNAH5	-1	FALSE	TRUE
INDIV876	.	unknown	5:13841995	c.5290T>C	DNAH5	-1	FALSE	TRUE
INDIV877	.	unknown	5:13845019	c.5198C>T	DNAH5	-1	FALSE	TRUE
INDIV878	.	unknown	5:13850872	c.5003G>A	DNAH5	-1	FALSE	TRUE
INDIV879	.	unknown	5:13850872	c.5003G>A	DNAH5	-1	FALSE	TRUE
INDIV880	.	unknown	5:13850914	c.4961G>A	DNAH5	-1	FALSE	TRUE
INDIV881	.	unknown	5:13850914	c.4961G>A	DNAH5	-1	FALSE	TRUE
INDIV882	.	unknown	5:13850914	c.4961G>A	DNAH5	-1	FALSE	TRUE
INDIV452	.	unknown	5:13859575	c.4936A>C	DNAH5	-1	FALSE	TRUE
INDIV883	.	unknown	5:13859575	c.4936A>C	DNAH5	-1	FALSE	TRUE
INDIV884	.	unknown	5:13859634	c.4877T>C	DNAH5	-1	FALSE	TRUE
INDIV390	.	unknown	5:13859659	c.4852T>C	DNAH5	-1	FALSE	TRUE
INDIV885	.	unknown	5:13859690	c.4821G>T	DNAH5	-1	FALSE	TRUE
INDIV886	.	unknown	5:13859690	c.4821G>T	DNAH5	-1	FALSE	TRUE
INDIV887	.	unknown	5:13859704	c.4807C>A	DNAH5	-1	FALSE	TRUE
INDIV888	.	unknown	5:13859704	c.4807C>A	DNAH5	-1	FALSE	TRUE
INDIV889	.	unknown	5:13859704	c.4807C>A	DNAH5	-1	FALSE	TRUE
INDIV890	.	unknown	5:13859704	c.4807C>A	DNAH5	-1	FALSE	TRUE
INDIV891	.	unknown	5:13859704	c.C4807A	DNAH5	-1	FALSE	TRUE
INDIV892	.	unknown	5:13862692	c.4761C>G	DNAH5	-1	FALSE	TRUE
INDIV893	.	unknown	5:13864525	c.4577A>T	DNAH5	-1	FALSE	TRUE
INDIV326	.	unknown	5:13864579	c.4523A>T	DNAH5	-1	FALSE	TRUE
INDIV894	.	unknown	5:13864622	c.4480C>T	DNAH5	-1	FALSE	TRUE
INDIV895	.	unknown	5:13864622	c.4480C>T	DNAH5	-1	FALSE	TRUE
INDIV896	.	unknown	5:13864660	c.4442C>T	DNAH5	-1	FALSE	TRUE
INDIV11	.	unknown	5:13864666	c.4436G>T	DNAH5	-1	FALSE	TRUE
INDIV897	.	unknown	5:13864722	c.G4380C	DNAH5	-1	FALSE	FALSE
INDIV898	.	inherited	5:13864741	c.4361G>A	DNAH5	-1	FALSE	TRUE
INDIV899	.	unknown	5:13865877	c.4255T>C	DNAH5	-1	FALSE	TRUE
INDIV900	.	unknown	5:13865877	c.4255T>C	DNAH5	-1	FALSE	TRUE
INDIV901	.	unknown	5:13865993	c.4139G>A	DNAH5	-1	FALSE	TRUE
INDIV187	.	unknown	5:13865999	c.4133T>C	DNAH5	-1	FALSE	TRUE
INDIV574	.	unknown	5:13865999	c.4133T>C	DNAH5	-1	FALSE	TRUE
INDIV902	.	unknown	5:13866363	c.4082C>G	DNAH5	-1	FALSE	TRUE
INDIV903	.	unknown	5:13866363	c.4082C>G	DNAH5	-1	FALSE	TRUE
INDIV904	.	unknown	5:13866363	c.4082C>G	DNAH5	-1	FALSE	TRUE
INDIV905	.	unknown	5:13866373	c.4072G>A	DNAH5	-1	FALSE	TRUE
INDIV906	.	unknown	5:13866373	c.4072G>A	DNAH5	-1	FALSE	TRUE
INDIV907	N	unknown	5:13868021	c.3908_3914del	DNAH5	-1	TRUE	FALSE
INDIV908	.	unknown	5:13868025	c.3911A>G	DNAH5	-1	FALSE	TRUE
INDIV909	Bradycardia, tachycardia	unknown	5:13868030	c.3905delT	DNAH5	-1	TRUE	FALSE
INDIV44	.	unknown	5:13868041	c.3895G>T	DNAH5	-1	FALSE	TRUE
INDIV910	.	unknown	5:13870889	c.3821T>C	DNAH5	-1	FALSE	TRUE
INDIV911	.	unknown	5:13870917	c.3793G>C	DNAH5	-1	FALSE	TRUE
INDIV912	.	unknown	5:13870918	c.3792G>C	DNAH5	-1	FALSE	TRUE
INDIV517	.	unknown	5:13870952	c.3758T>C	DNAH5	-1	FALSE	TRUE
INDIV691	.	unknown	5:13870977	c.3733C>T	DNAH5	-1	FALSE	TRUE
INDIV693	.	unknown	5:13870977	c.3733C>T	DNAH5	-1	FALSE	TRUE
INDIV913	.	unknown	5:13871757	c.3514C>A	DNAH5	-1	FALSE	FALSE
INDIV914	.	unknown	5:13871757	c.3514C>A	DNAH5	-1	FALSE	FALSE
INDIV915	.	unknown	5:13871757	c.3514C>A	DNAH5	-1	FALSE	FALSE
INDIV916	.	unknown	5:13871757	c.3514C>A	DNAH5	-1	FALSE	FALSE
INDIV917	.	unknown	5:13871757	c.3514C>A	DNAH5	-1	FALSE	FALSE
INDIV918	.	unknown	5:13871757	c.3514C>A	DNAH5	-1	FALSE	FALSE
INDIV919	.	unknown	5:13871757	c.3514C>A	DNAH5	-1	FALSE	FALSE
INDIV920	.	unknown	5:13871757	c.3514C>A	DNAH5	-1	FALSE	FALSE
INDIV921	.	unknown	5:13871757	c.3514C>A	DNAH5	-1	FALSE	FALSE
INDIV922	.	unknown	5:13871757	c.3514C>A	DNAH5	-1	FALSE	FALSE
INDIV923	.	unknown	5:13871757	c.3514C>A	DNAH5	-1	FALSE	FALSE
INDIV924	.	unknown	5:13871757	c.3514C>A	DNAH5	-1	FALSE	FALSE
INDIV117	.	unknown	5:13871757	c.3514C>A	DNAH5	-1	FALSE	FALSE
INDIV597	.	unknown	5:13871757	c.3514C>A	DNAH5	-1	FALSE	FALSE
INDIV925	.	unknown	5:13871757	c.3514C>A	DNAH5	-1	FALSE	FALSE
INDIV926	.	unknown	5:13871757	c.3514C>A	DNAH5	-1	FALSE	FALSE
INDIV927	.	unknown	5:13871757	c.3514C>A	DNAH5	-1	FALSE	FALSE
INDIV928	.	unknown	5:13871757	c.3514C>A	DNAH5	-1	FALSE	FALSE
INDIV929	.	unknown	5:13871757	c.C3514A	DNAH5	-1	FALSE	FALSE
INDIV418	.	unknown	5:13871757	c.C3514A	DNAH5	-1	FALSE	FALSE
INDIV930	N	unknown	5:13876846	c.3341_3342del	DNAH5	-1	TRUE	FALSE
INDIV931	Situs inversus	inherited	5:13876856	c.3332delC	DNAH5	-1	TRUE	FALSE
INDIV932	.	unknown	5:13876874	c.3315C>A	DNAH5	-1	FALSE	TRUE
INDIV933	N	unknown	5:13876909	c.3279delA	DNAH5	-1	TRUE	FALSE
INDIV934	.	unknown	5:13883075	c.3112G>A	DNAH5	-1	FALSE	FALSE
INDIV935	.	unknown	5:13883075	c.3112G>A	DNAH5	-1	FALSE	FALSE
INDIV936	.	unknown	5:13883075	c.3112G>A	DNAH5	-1	FALSE	FALSE
INDIV759	.	unknown	5:13883075	c.3112G>A	DNAH5	-1	FALSE	FALSE
INDIV937	.	unknown	5:13883075	c.3112G>A	DNAH5	-1	FALSE	FALSE
INDIV938	.	unknown	5:13883075	c.3112G>A	DNAH5	-1	FALSE	FALSE
INDIV939	.	unknown	5:13883075	c.3112G>A	DNAH5	-1	FALSE	FALSE
INDIV940	.	unknown	5:13883075	c.3112G>A	DNAH5	-1	FALSE	FALSE
INDIV712	.	unknown	5:13883075	c.3112G>A	DNAH5	-1	FALSE	FALSE
INDIV941	.	unknown	5:13883075	c.3112G>A	DNAH5	-1	FALSE	FALSE
INDIV738	.	unknown	5:13883075	c.3112G>A	DNAH5	-1	FALSE	FALSE
INDIV765	.	unknown	5:13883075	c.G3112A	DNAH5	-1	FALSE	FALSE
INDIV541	.	unknown	5:13883075	c.G3112A	DNAH5	-1	FALSE	FALSE
INDIV768	.	unknown	5:13885137	c.2944C>T	DNAH5	-1	FALSE	TRUE
INDIV942	N	unknown	5:13886083	c.2732delA	DNAH5	-1	TRUE	FALSE
INDIV943	.	unknown	5:13891219	c.2443T>A	DNAH5	-1	FALSE	FALSE
INDIV944	.	unknown	5:13891219	c.2443T>A	DNAH5	-1	FALSE	FALSE
INDIV945	.	unknown	5:13891219	c.2443T>A	DNAH5	-1	FALSE	FALSE
INDIV946	.	unknown	5:13891219	c.T2443A	DNAH5	-1	FALSE	FALSE
INDIV947	N	unknown	5:13894905	c.2283_2284del	DNAH5	-1	TRUE	FALSE
INDIV948	.	unknown	5:13901422	c.1991A>G	DNAH5	-1	FALSE	TRUE
INDIV128	.	unknown	5:13901614	c.1799T>C	DNAH5	-1	FALSE	TRUE
INDIV949	.	unknown	5:13902177	c.1715T>G	DNAH5	-1	FALSE	TRUE
INDIV950	.	unknown	5:13902177	c.1715T>G	DNAH5	-1	FALSE	TRUE
INDIV734	.	unknown	5:13902177	c.1715T>G	DNAH5	-1	FALSE	TRUE
INDIV951	.	unknown	5:13902177	c.1715T>G	DNAH5	-1	FALSE	TRUE
INDIV952	.	unknown	5:13902177	c.1715T>G	DNAH5	-1	FALSE	TRUE
INDIV953	.	unknown	5:13902177	c.1715T>G	DNAH5	-1	FALSE	TRUE
INDIV564	.	unknown	5:13902177	c.1715T>G	DNAH5	-1	FALSE	TRUE
INDIV954	.	unknown	5:13902177	c.1715T>G	DNAH5	-1	FALSE	TRUE
INDIV955	.	unknown	5:13902177	c.1715T>G	DNAH5	-1	FALSE	TRUE
INDIV956	.	unknown	5:13902177	c.1715T>G	DNAH5	-1	FALSE	TRUE
INDIV957	.	unknown	5:13902177	c.1715T>G	DNAH5	-1	FALSE	TRUE
INDIV958	.	unknown	5:13902177	c.1715T>G	DNAH5	-1	FALSE	TRUE
INDIV125	.	unknown	5:13902177	c.1715T>G	DNAH5	-1	FALSE	TRUE
INDIV959	.	unknown	5:13902177	c.1715T>G	DNAH5	-1	FALSE	TRUE
INDIV960	.	unknown	5:13902177	c.1715T>G	DNAH5	-1	FALSE	TRUE
INDIV961	.	unknown	5:13902177	c.1715T>G	DNAH5	-1	FALSE	TRUE
INDIV962	.	unknown	5:13902177	c.T1715G	DNAH5	-1	FALSE	TRUE
INDIV963	.	unknown	5:13911508	c.1631C>T	DNAH5	-1	FALSE	FALSE
INDIV964	.	unknown	5:13911508	c.1631C>T	DNAH5	-1	FALSE	FALSE
INDIV311	.	unknown	5:13911508	c.C1631T	DNAH5	-1	FALSE	FALSE
INDIV965	.	unknown	5:13911554	c.1585C>T	DNAH5	-1	FALSE	TRUE
INDIV966	.	unknown	5:13911554	c.1585C>T	DNAH5	-1	FALSE	TRUE
INDIV967	.	unknown	5:13911554	c.1585C>T	DNAH5	-1	FALSE	TRUE
INDIV968	.	unknown	5:13913886	c.1502T>C	DNAH5	-1	FALSE	TRUE
INDIV909	.	unknown	5:13913952	c.1436G>A	DNAH5	-1	FALSE	TRUE
INDIV969	.	unknown	5:13913953	c.1435C>T	DNAH5	-1	FALSE	TRUE
INDIV970	.	unknown	5:13913992	c.1396G>A	DNAH5	-1	FALSE	TRUE
INDIV971	.	unknown	5:13913994	c.1394G>T	DNAH5	-1	FALSE	TRUE
INDIV972	.	unknown	5:13914743	c.1206T>A	DNAH5	-1	FALSE	TRUE
INDIV973	.	unknown	5:13914743	c.1206T>A	DNAH5	-1	FALSE	TRUE
INDIV974	.	unknown	5:13914743	c.1206T>A	DNAH5	-1	FALSE	TRUE
INDIV975	.	unknown	5:13914743	c.1206T>A	DNAH5	-1	FALSE	TRUE
INDIV322	.	unknown	5:13914743	c.1206T>A	DNAH5	-1	FALSE	TRUE
INDIV976	.	unknown	5:13914743	c.1206T>A	DNAH5	-1	FALSE	TRUE
INDIV373	.	unknown	5:13914743	c.1206T>A	DNAH5	-1	FALSE	TRUE
INDIV504	.	unknown	5:13914743	c.1206T>A	DNAH5	-1	FALSE	TRUE
INDIV977	.	unknown	5:13914743	c.1206T>A	DNAH5	-1	FALSE	TRUE
INDIV978	.	unknown	5:13914743	c.1206T>A	DNAH5	-1	FALSE	TRUE
INDIV979	.	unknown	5:13914743	c.1206T>A	DNAH5	-1	FALSE	TRUE
INDIV980	.	unknown	5:13914743	c.1206T>A	DNAH5	-1	FALSE	TRUE
INDIV981	.	unknown	5:13914743	c.1206T>A	DNAH5	-1	FALSE	TRUE
INDIV982	.	unknown	5:13914743	c.1206T>A	DNAH5	-1	FALSE	TRUE
INDIV983	.	unknown	5:13914743	c.1206T>A	DNAH5	-1	FALSE	TRUE
INDIV984	.	unknown	5:13914743	c.1206T>A	DNAH5	-1	FALSE	TRUE
INDIV985	.	unknown	5:13914743	c.1206T>A	DNAH5	-1	FALSE	TRUE
INDIV986	.	unknown	5:13914743	c.1206T>A	DNAH5	-1	FALSE	TRUE
INDIV987	.	unknown	5:13914743	c.1206T>A	DNAH5	-1	FALSE	TRUE
INDIV988	.	unknown	5:13914743	c.1206T>A	DNAH5	-1	FALSE	TRUE
INDIV989	.	unknown	5:13914743	c.1206T>A	DNAH5	-1	FALSE	TRUE
INDIV990	.	unknown	5:13914751	c.1198G>A	DNAH5	-1	FALSE	TRUE
INDIV991	.	unknown	5:13914751	c.1198G>A	DNAH5	-1	FALSE	TRUE
INDIV992	.	unknown	5:13914751	c.1198G>A	DNAH5	-1	FALSE	TRUE
INDIV993	.	unknown	5:13914751	c.1198G>A	DNAH5	-1	FALSE	TRUE
INDIV994	.	unknown	5:13914751	c.1198G>A	DNAH5	-1	FALSE	TRUE
INDIV995	.	unknown	5:13914751	c.1198G>A	DNAH5	-1	FALSE	TRUE
INDIV996	.	unknown	5:13914751	c.1198G>A	DNAH5	-1	FALSE	TRUE
INDIV228	.	unknown	5:13914751	c.1198G>A	DNAH5	-1	FALSE	TRUE
INDIV267	.	unknown	5:13914751	c.1198G>A	DNAH5	-1	FALSE	TRUE
INDIV997	.	unknown	5:13914751	c.1198G>A	DNAH5	-1	FALSE	TRUE
INDIV998	.	unknown	5:13914751	c.1198G>A	DNAH5	-1	FALSE	TRUE
INDIV999	.	unknown	5:13914751	c.1198G>A	DNAH5	-1	FALSE	TRUE
INDIV1000	.	unknown	5:13916495	c.1159T>C	DNAH5	-1	FALSE	TRUE
INDIV1001	.	unknown	5:13916533	c.1121T>C	DNAH5	-1	FALSE	TRUE
INDIV427	.	unknown	5:13916533	c.1121T>C	DNAH5	-1	FALSE	TRUE
INDIV693	.	unknown	5:13916533	c.1121T>C	DNAH5	-1	FALSE	TRUE
INDIV664	.	unknown	5:13916533	c.1121T>C	DNAH5	-1	FALSE	TRUE
INDIV1002	.	unknown	5:13917359	c.982C>T	DNAH5	-1	FALSE	TRUE
INDIV1003	.	unknown	5:13919298	c.962C>T	DNAH5	-1	FALSE	TRUE
INDIV1004	.	unknown	5:13919298	c.962C>T	DNAH5	-1	FALSE	TRUE
INDIV338	.	unknown	5:13919298	c.962C>T	DNAH5	-1	FALSE	TRUE
INDIV333	.	unknown	5:13919298	c.962C>T	DNAH5	-1	FALSE	TRUE
INDIV1005	.	unknown	5:13919298	c.962C>T	DNAH5	-1	FALSE	TRUE
INDIV1006	.	unknown	5:13919298	c.962C>T	DNAH5	-1	FALSE	TRUE
INDIV963	.	unknown	5:13919366	c.894C>G	DNAH5	-1	FALSE	FALSE
INDIV964	.	unknown	5:13919366	c.894C>G	DNAH5	-1	FALSE	FALSE
INDIV311	.	unknown	5:13919366	c.C894G	DNAH5	-1	FALSE	FALSE
INDIV413	.	unknown	5:13923484	c.343G>A	DNAH5	-1	FALSE	TRUE
INDIV1007	.	unknown	5:13931323	c.88C>T	DNAH5	-1	FALSE	TRUE
INDIV838	.	unknown	5:13931323	c.88C>T	DNAH5	-1	FALSE	TRUE
INDIV686	.	unknown	5:13931323	c.88C>T	DNAH5	-1	FALSE	TRUE
INDIV212	.	unknown	5:13931323	c.88C>T	DNAH5	-1	FALSE	TRUE
INDIV1008	N	unknown	5:13944490	c.57+1G>A	DNAH5	-1	TRUE	FALSE
INDIV227	N	unknown	5:13944490	c.57+1G>A	DNAH5	-1	TRUE	FALSE
INDIV548	N	unknown	5:13944502	c.46C>T	DNAH5	-1	TRUE	FALSE
INDIV1009	N	unknown	5:13944502	c.46C>T	DNAH5	-1	TRUE	FALSE
INDIV342	N	unknown	5:13944502	c.46C>T	DNAH5	-1	TRUE	FALSE
INDIV1010	Mild concentric left ventricular hypertrophy	unknown	5:13944502	c.46C>T	DNAH5	-1	TRUE	FALSE
INDIV470	.	unknown	5:140718662	c.G124C	PCDHGA2	1	FALSE	FALSE
INDIV1011	.	unknown	5:140718821	c.283C>T	PCDHGA2	1	FALSE	TRUE
INDIV126	.	unknown	5:140718918	c.380A>G	PCDHGA2	1	FALSE	TRUE
INDIV1012	N	unknown	5:140718957	c.419_420insA	PCDHGA2	1	TRUE	FALSE
INDIV1013	.	unknown	5:140719008	c.470C>A	PCDHGA2	1	FALSE	TRUE
INDIV321	.	unknown	5:140719025	c.487G>C	PCDHGA2	1	FALSE	TRUE
INDIV516	.	unknown	5:140719025	c.487G>C	PCDHGA2	1	FALSE	TRUE
INDIV1014	.	unknown	5:140719025	c.487G>C	PCDHGA2	1	FALSE	TRUE
INDIV497	.	unknown	5:140719025	c.487G>C	PCDHGA2	1	FALSE	TRUE
INDIV1015	.	unknown	5:140719025	c.487G>C	PCDHGA2	1	FALSE	TRUE
INDIV1016	.	unknown	5:140719025	c.487G>C	PCDHGA2	1	FALSE	TRUE
INDIV1017	.	unknown	5:140719025	c.487G>C	PCDHGA2	1	FALSE	TRUE
INDIV1018	.	unknown	5:140719025	c.487G>C	PCDHGA2	1	FALSE	TRUE
INDIV291	.	unknown	5:140719025	c.G487C	PCDHGA2	1	FALSE	TRUE
INDIV290	.	unknown	5:140719025	c.G487C	PCDHGA2	1	FALSE	TRUE
INDIV1019	.	unknown	5:140719142	c.604C>A	PCDHGA2	1	FALSE	TRUE
INDIV1020	.	unknown	5:140719142	c.604C>G	PCDHGA2	1	FALSE	TRUE
INDIV1021	.	unknown	5:140719246	c.708C>G	PCDHGA2	1	FALSE	TRUE
INDIV1022	.	unknown	5:140719334	c.796G>A	PCDHGA2	1	FALSE	TRUE
INDIV1023	N	unknown	5:140719418	c.880_881insTTAA	PCDHGA2	1	TRUE	FALSE
INDIV1024	.	unknown	5:140719530	c.992C>A	PCDHGA2	1	FALSE	TRUE
INDIV1025	.	unknown	5:140719558	c.1021_1026del	PCDHGA2	1	FALSE	FALSE
INDIV14	PDA/PFO	unknown	5:140719558	c.1021_1026del	PCDHGA2	1	FALSE	FALSE
INDIV645	.	unknown	5:140719772	c.1234A>G	PCDHGA2	1	FALSE	TRUE
INDIV1026	.	unknown	5:140719772	c.1234A>G	PCDHGA2	1	FALSE	TRUE
INDIV1027	.	unknown	5:140719772	c.1234A>G	PCDHGA2	1	FALSE	TRUE
INDIV1028	.	unknown	5:140719772	c.1234A>G	PCDHGA2	1	FALSE	TRUE
INDIV231	.	unknown	5:140719772	c.1234A>G	PCDHGA2	1	FALSE	TRUE
INDIV1029	.	unknown	5:140719772	c.1234A>G	PCDHGA2	1	FALSE	TRUE
INDIV1030	.	unknown	5:140719772	c.1234A>G	PCDHGA2	1	FALSE	TRUE
INDIV674	.	unknown	5:140719772	c.1234A>G	PCDHGA2	1	FALSE	TRUE
INDIV1031	.	unknown	5:140719772	c.1234A>G	PCDHGA2	1	FALSE	TRUE
INDIV1032	.	unknown	5:140719882	c.1344C>G	PCDHGA2	1	FALSE	TRUE
INDIV1033	.	unknown	5:140719991	c.1453G>A	PCDHGA2	1	FALSE	TRUE
INDIV1034	.	unknown	5:140720003	c.1465T>C	PCDHGA2	1	FALSE	TRUE
INDIV1035	.	unknown	5:140720103	c.1565A>T	PCDHGA2	1	FALSE	FALSE
INDIV1036	.	unknown	5:140720103	c.1565A>T	PCDHGA2	1	FALSE	FALSE
INDIV1037	.	unknown	5:140720103	c.1565A>T	PCDHGA2	1	FALSE	FALSE
INDIV1038	.	unknown	5:140720103	c.1565A>T	PCDHGA2	1	FALSE	FALSE
INDIV1039	.	unknown	5:140720103	c.1565A>T	PCDHGA2	1	FALSE	FALSE
INDIV1040	.	unknown	5:140720103	c.1565A>T	PCDHGA2	1	FALSE	FALSE
INDIV1041	.	unknown	5:140720103	c.1565A>T	PCDHGA2	1	FALSE	FALSE
INDIV1042	.	unknown	5:140720103	c.1565A>T	PCDHGA2	1	FALSE	FALSE
INDIV1043	.	unknown	5:140720103	c.1565A>T	PCDHGA2	1	FALSE	FALSE
INDIV1044	.	unknown	5:140720103	c.1565A>T	PCDHGA2	1	FALSE	FALSE
INDIV1045	.	unknown	5:140720103	c.1565A>T	PCDHGA2	1	FALSE	FALSE
INDIV1046	.	unknown	5:140720103	c.1565A>T	PCDHGA2	1	FALSE	FALSE
INDIV162	.	unknown	5:140720103	c.1565A>T	PCDHGA2	1	FALSE	FALSE
INDIV1047	.	unknown	5:140720103	c.1565A>T	PCDHGA2	1	FALSE	FALSE
INDIV1048	.	unknown	5:140720103	c.1565A>T	PCDHGA2	1	FALSE	FALSE
INDIV381	.	unknown	5:140720103	c.A1565T	PCDHGA2	1	FALSE	FALSE
INDIV975	.	unknown	5:140720144	c.1606G>T	PCDHGA2	1	FALSE	TRUE
INDIV1049	.	unknown	5:140720144	c.1606G>T	PCDHGA2	1	FALSE	TRUE
INDIV1050	.	unknown	5:140720165	c.1627A>T	PCDHGA2	1	FALSE	TRUE
INDIV829	.	unknown	5:140720327	c.1789G>T	PCDHGA2	1	FALSE	TRUE
INDIV978	.	unknown	5:140720334	c.1796G>C	PCDHGA2	1	FALSE	TRUE
INDIV1051	N	unknown	5:140720682	c.2145_2152del	PCDHGA2	1	TRUE	FALSE
INDIV928	N	unknown	5:140720941	c.2404_2405del	PCDHGA2	1	TRUE	FALSE
INDIV1052	.	unknown	6:15468925	c.646C>T	JARID2	1	FALSE	FALSE
INDIV1053	.	unknown	6:15468925	c.C646T	JARID2	1	FALSE	FALSE
INDIV958	.	unknown	6:15487597	c.730A>G	JARID2	1	FALSE	TRUE
INDIV1054	.	unknown	6:15487649	c.782G>A	JARID2	1	FALSE	TRUE
INDIV1055	.	unknown	6:15487649	c.782G>A	JARID2	1	FALSE	TRUE
INDIV1056	.	unknown	6:15496432	c.976C>T	JARID2	1	FALSE	TRUE
INDIV1057	.	unknown	6:15496432	c.976C>T	JARID2	1	FALSE	TRUE
INDIV1039	.	unknown	6:15496432	c.976C>T	JARID2	1	FALSE	TRUE
INDIV1058	.	unknown	6:15496432	c.976C>T	JARID2	1	FALSE	TRUE
INDIV239	.	unknown	6:15496616	c.1160G>A	JARID2	1	FALSE	TRUE
INDIV1059	.	unknown	6:15496616	c.1160G>A	JARID2	1	FALSE	TRUE
INDIV1060	.	unknown	6:15496730	c.1275_1292del	JARID2	1	FALSE	FALSE
INDIV821	.	unknown	6:15496730	c.1275_1292del	JARID2	1	FALSE	FALSE
INDIV930	N, brother has VSD	unknown	6:15496730	c.1275_1292del	JARID2	1	FALSE	FALSE
INDIV847	.	unknown	6:15496730	c.1275_1292del	JARID2	1	FALSE	FALSE
INDIV1061	.	unknown	6:15496730	c.1275_1292del	JARID2	1	FALSE	FALSE
INDIV432	.	unknown	6:15496768	c.1312C>G	JARID2	1	FALSE	TRUE
INDIV1062	.	unknown	6:15496858	c.1402G>A	JARID2	1	FALSE	TRUE
INDIV1063	.	unknown	6:15496858	c.1402G>A	JARID2	1	FALSE	TRUE
INDIV1064	.	unknown	6:15496915	c.1459A>G	JARID2	1	FALSE	TRUE
INDIV1065	.	unknown	6:15497063	c.1607C>T	JARID2	1	FALSE	TRUE
INDIV578	.	inherited	6:15497104	c.1648G>T	JARID2	1	FALSE	TRUE
INDIV1066	.	unknown	6:15501389	c.2197C>T	JARID2	1	FALSE	TRUE
INDIV1067	.	unknown	6:15501390	c.2198G>T	JARID2	1	FALSE	NA
INDIV1068	.	unknown	6:15501449	c.2257C>T	JARID2	1	FALSE	TRUE
INDIV1069	.	unknown	6:15501449	c.2257C>T	JARID2	1	FALSE	TRUE
INDIV399	.	unknown	6:15501504	c.2312G>A	JARID2	1	FALSE	TRUE
INDIV1070	.	unknown	6:15501563	c.2371G>A	JARID2	1	FALSE	TRUE
INDIV1071	.	unknown	6:15501615	c.A2423G	JARID2	1	FALSE	FALSE
INDIV1072	.	unknown	6:15508609	c.2770T>C	JARID2	1	FALSE	TRUE
INDIV1073	.	unknown	6:15508624	c.2785T>G	JARID2	1	FALSE	TRUE
INDIV1074	.	unknown	6:15520322	c.3581A>G	JARID2	1	FALSE	TRUE
INDIV1075	.	unknown	6:15520322	c.3581A>G	JARID2	1	FALSE	TRUE
INDIV1076	.	unknown	6:15520324	c.3583C>A	JARID2	1	FALSE	TRUE
INDIV119	.	unknown	6:15520337	c.3596A>G	JARID2	1	FALSE	TRUE
INDIV58	Aortic & pulmonic stenosis	unknown	6:15520368	c.3628_3629del	JARID2	1	TRUE	FALSE
INDIV1077	.	unknown	6:15520409	c.3668G>C	JARID2	1	FALSE	TRUE
INDIV1078	.	unknown	6:15520409	c.3668G>C	JARID2	1	FALSE	TRUE
INDIV1079	.	unknown	6:15520409	c.3668G>C	JARID2	1	FALSE	TRUE
INDIV1080	.	unknown	6:15520409	c.3668G>C	JARID2	1	FALSE	TRUE
INDIV1081	.	unknown	6:15520409	c.3668G>C	JARID2	1	FALSE	TRUE
INDIV851	.	unknown	6:15520409	c.3668G>C	JARID2	1	FALSE	TRUE
INDIV1082	.	unknown	6:15520409	c.3668G>C	JARID2	1	FALSE	TRUE
INDIV815	.	unknown	6:15520409	c.3668G>C	JARID2	1	FALSE	TRUE
INDIV1083	.	unknown	6:15520409	c.3668G>C	JARID2	1	FALSE	TRUE
INDIV1084	.	unknown	6:15520409	c.3668G>C	JARID2	1	FALSE	TRUE
INDIV587	.	unknown	6:15520409	c.3668G>C	JARID2	1	FALSE	TRUE
INDIV1085	.	unknown	6:15520409	c.3668G>C	JARID2	1	FALSE	TRUE
INDIV500	.	unknown	6:15520409	c.3668G>C	JARID2	1	FALSE	TRUE
INDIV3	.	unknown	6:15520409	c.3668G>C	JARID2	1	FALSE	TRUE
INDIV1086	.	unknown	6:15520409	c.3668G>C	JARID2	1	FALSE	TRUE
INDIV1087	.	unknown	6:15520435	c.3694C>T	JARID2	1	FALSE	TRUE
INDIV1088	.	unknown	6:15520457	c.3716C>A	JARID2	1	FALSE	TRUE
INDIV207	N	unknown	7:35242055	c.1331C>T	TBX20	-1	FALSE	TRUE
INDIV1089	Heterotaxy, unbalanced AV canal defect with severe hypoplasia of right ventricle and right AV valve, transposition of the great arteries with aorta coming from the right ventricle and pulmonary artery from the left ventricle, anterior aorta, aorta slightly smaller than the pulmonary artery, asplenia	unknown	7:35242055	c.1331C>T	TBX20	-1	FALSE	TRUE
INDIV1090	Left ventricular noncompaction	unknown	7:35242076	c.1310G>A	TBX20	-1	FALSE	TRUE
INDIV1091	N	unknown	7:35242076	c.1310G>A	TBX20	-1	FALSE	TRUE
INDIV230	N	unknown	7:35242083	c.1303G>A	TBX20	-1	FALSE	TRUE
INDIV1092	Cardiac ventriculomegaly, PDA	inherited	7:35242121	c.1265A>G	TBX20	-1	FALSE	TRUE
INDIV1093	N	unknown	7:35242127	c.1259G>A	TBX20	-1	FALSE	TRUE
INDIV1094	N	unknown	7:35242193	c.1193C>G	TBX20	-1	FALSE	TRUE
INDIV1095	Heart block, resolved	unknown	7:35242250	c.1136T>C	TBX20	-1	FALSE	TRUE
INDIV1096	N	unknown	7:35242380	c.1006T>A	TBX20	-1	FALSE	TRUE
INDIV1097	N	unknown	7:35242380	c.1006T>A	TBX20	-1	FALSE	TRUE
INDIV1098	N	unknown	7:35244084	c.1001G>A	TBX20	-1	FALSE	TRUE
INDIV1099	N	unknown	7:35244084	c.1001G>A	TBX20	-1	FALSE	TRUE
INDIV891	N	unknown	7:35244084	c.G1001A	TBX20	-1	FALSE	TRUE
INDIV1100	N	unknown	7:35244114	c.971T>C	TBX20	-1	FALSE	TRUE
INDIV1101	N	unknown	7:35244141	c.G944A	TBX20	-1	FALSE	FALSE
INDIV1102	N	unknown	7:35244154	c.931C>T	TBX20	-1	FALSE	TRUE
INDIV1103	N	unknown	7:35244154	c.931C>T	TBX20	-1	FALSE	TRUE
INDIV1104	N	unknown	7:35244154	c.931C>T	TBX20	-1	FALSE	TRUE
INDIV1105	N	unknown	7:35244154	c.931C>T	TBX20	-1	FALSE	TRUE
INDIV876	Hypoplastic left heart (mitral and aortic atresia, unrestricted atrial septal defect and hypoplastic aortic arch)	unknown	7:35280613	c.691G>C	TBX20	-1	FALSE	TRUE
INDIV1106	N	unknown	7:35284626	c.589C>T	TBX20	-1	FALSE	TRUE
INDIV1107	N	unknown	7:35288331	c.503C>T	TBX20	-1	FALSE	TRUE
INDIV1108	N	unknown	7:35288331	c.503C>T	TBX20	-1	FALSE	TRUE
INDIV1109	N	unknown	7:35288395	c.439A>C	TBX20	-1	FALSE	TRUE
INDIV1110	N	unknown	7:35289665	c.278C>T	TBX20	-1	FALSE	TRUE
INDIV1026	N	unknown	7:35293197	c.35C>T	TBX20	-1	FALSE	TRUE
INDIV1111	N	unknown	7:35293222	c.10A>T	TBX20	-1	FALSE	TRUE
INDIV1112	Dilatation of ascending aorta	unknown	7:35293222	c.10A>T	TBX20	-1	FALSE	TRUE
INDIV1113	Vascular ring with double aortic arch	unknown	7:35293222	c.10A>T	TBX20	-1	FALSE	TRUE
INDIV235	TOF, pulmonary stenosis	inherited	7:35293222	c.10A>T	TBX20	-1	FALSE	TRUE
INDIV387	.	unknown	7:6438326	c.259C>T	RAC1	1	FALSE	TRUE
INDIV1114	.	unknown	7:6438342	c.275C>T	RAC1	1	FALSE	TRUE
INDIV1115	.	unknown	7:6439812	c.338G>A	RAC1	1	FALSE	TRUE
INDIV1116	.	unknown	7:6441971	c.530C>T	RAC1	1	FALSE	TRUE
INDIV1117	.	unknown	7:6442005	c.564T>G	RAC1	1	FALSE	TRUE
INDIV1118	.	unknown	7:98633173	c.2054C>T	SMURF1	-1	FALSE	TRUE
INDIV1119	.	unknown	7:98636134	c.1643C>T	SMURF1	-1	FALSE	TRUE
INDIV755	.	unknown	7:98643324	c.C1331T	SMURF1	-1	FALSE	FALSE
INDIV1120	.	unknown	7:98645462	c.1075C>T	SMURF1	-1	FALSE	TRUE
INDIV1121	Dextrocardia	unknown	7:98647229	c.988C>T	SMURF1	-1	TRUE	TRUE
INDIV374	.	unknown	7:98649062	c.724C>G	SMURF1	-1	FALSE	TRUE
INDIV1122	.	unknown	7:98649911	c.638G>A	SMURF1	-1	FALSE	TRUE
INDIV1123	.	unknown	7:98649977	c.572_573insCTG	SMURF1	-1	FALSE	FALSE
INDIV1124	.	unknown	7:98649977	c.572_573insCTG	SMURF1	-1	FALSE	FALSE
INDIV1125	.	unknown	7:98654888	c.343C>T	SMURF1	-1	FALSE	TRUE
INDIV1126	.	unknown	8:22022997	c.79G>A	BMP1	1	FALSE	TRUE
INDIV273	.	unknown	8:22023052	c.134A>T	BMP1	1	FALSE	TRUE
INDIV1127	.	unknown	8:22031144	c.G178A	BMP1	1	FALSE	FALSE
INDIV1128	.	unknown	8:22033758	c.365C>G	BMP1	1	FALSE	TRUE
INDIV262	.	unknown	8:22034073	c.461C>G	BMP1	1	FALSE	TRUE
INDIV1129	.	unknown	8:22034081	c.469C>T	BMP1	1	FALSE	TRUE
INDIV1130	.	unknown	8:22035449	c.815A>G	BMP1	1	FALSE	TRUE
INDIV982	.	unknown	8:22037291	c.910C>T	BMP1	1	FALSE	TRUE
INDIV1131	.	unknown	8:22037322	c.941G>A	BMP1	1	FALSE	TRUE
INDIV1132	.	unknown	8:22037322	c.941G>A	BMP1	1	FALSE	TRUE
INDIV1133	.	unknown	8:22037322	c.941G>A	BMP1	1	FALSE	TRUE
INDIV1134	.	unknown	8:22037322	c.941G>A	BMP1	1	FALSE	TRUE
INDIV1135	.	unknown	8:22037988	c.1069G>A	BMP1	1	FALSE	TRUE
INDIV271	.	unknown	8:22049595	c.1111C>T	BMP1	1	FALSE	TRUE
INDIV1136	N	unknown	8:22049661	c.1177C>T	BMP1	1	TRUE	FALSE
INDIV1137	.	unknown	8:22049662	c.1178G>A	BMP1	1	FALSE	TRUE
INDIV1138	.	unknown	8:22051991	c.1331G>A	BMP1	1	FALSE	TRUE
INDIV117	.	unknown	8:22052009	c.1349A>G	BMP1	1	FALSE	TRUE
INDIV648	.	unknown	8:22052009	c.1349A>G	BMP1	1	FALSE	TRUE
INDIV1139	.	unknown	8:22052355	c.1562C>T	BMP1	1	FALSE	TRUE
INDIV1140	.	unknown	8:22053044	c.1709A>G	BMP1	1	FALSE	TRUE
INDIV380	.	unknown	8:22053088	c.1753C>T	BMP1	1	FALSE	TRUE
INDIV911	.	unknown	8:22054771	c.1945G>A	BMP1	1	FALSE	TRUE
INDIV1141	.	unknown	8:22056655	c.C2228A	BMP1	1	FALSE	FALSE
INDIV1142	.	unknown	8:22056688	c.2261C>T	BMP1	1	FALSE	TRUE
INDIV1143	.	unknown	8:22056877	c.2450T>C	BMP1	1	FALSE	TRUE
INDIV1144	.	unknown	8:22058663	c.C2140T	BMP1	1	FALSE	FALSE
INDIV1145	.	unknown	8:22059342	c.2134G>A	BMP1	1	FALSE	TRUE
INDIV1119	.	unknown	8:22059342	c.2134G>A	BMP1	1	FALSE	TRUE
INDIV1146	.	unknown	8:22059342	c.2134G>A	BMP1	1	FALSE	TRUE
INDIV1147	.	unknown	8:22059342	c.2134G>A	BMP1	1	FALSE	TRUE
INDIV1148	.	unknown	8:22059342	c.2134G>A	BMP1	1	FALSE	TRUE
INDIV1149	.	unknown	8:22059342	c.2134G>A	BMP1	1	FALSE	TRUE
INDIV1150	.	unknown	8:22059345	c.2137G>A	BMP1	1	FALSE	TRUE
INDIV1151	.	unknown	8:22064837	c.2383G>A	BMP1	1	FALSE	TRUE
INDIV1152	.	unknown	8:22064960	c.2506C>T	BMP1	1	FALSE	TRUE
INDIV1153	.	unknown	8:22067158	c.2776G>C	BMP1	1	FALSE	TRUE
INDIV1154	N	de novo	X:13757135	c.400_403delGAAA	OFD1	1	TRUE	FALSE
INDIV1101	.	unknown	X:13757136	c.A397G	OFD1	1	FALSE	FALSE
INDIV630	.	inherited	X:13764521	c.604_609delGAGTAT	OFD1	1	FALSE	FALSE
INDIV1155	.	unknown	X:13764920	c.676G>A	OFD1	1	FALSE	TRUE
INDIV1156	.	unknown	X:13767595	c.878T>C	OFD1	1	FALSE	TRUE
INDIV39	.	unknown	X:13769447	c.1015G>A	OFD1	1	FALSE	TRUE
INDIV1157	N	unknown	X:13771569	c.376_377insG	OFD1	1	TRUE	FALSE
INDIV1158	.	unknown	X:13773272	c.1132A>G	OFD1	1	FALSE	TRUE
INDIV1159	.	unknown	X:13775836	c.1469A>G	OFD1	1	FALSE	TRUE
INDIV1160	.	unknown	X:13776534	c.1621G>A	OFD1	1	FALSE	TRUE
INDIV1113	.	unknown	X:13776534	c.1621G>A	OFD1	1	FALSE	TRUE
INDIV1161	.	inherited	X:13776535	c.1622A>T	OFD1	1	FALSE	TRUE
INDIV1162	.	inherited	X:13776552	c.1639A>G	OFD1	1	FALSE	TRUE
INDIV314	.	unknown	X:13779204	c.2261G>A	OFD1	1	FALSE	TRUE
INDIV1163	N	inherited	X:13785245	c.2600-1G>C	OFD1	1	TRUE	FALSE
INDIV1164	Situs inversus, possible VSD	inherited	X:13785314	c.2668C>T	OFD1	1	TRUE	FALSE
INDIV1165	.	unknown	X:13785363	c.2717A>G	OFD1	1	FALSE	TRUE
#N/A	.	inherited	X:13786290	c.2875G>A	OFD1	1	FALSE	TRUE
INDIV741	.	unknown	X:13786859	c.2951A>G	OFD1	1	FALSE	TRUE
