# Supplementary material for: Whole exome sequencing in 342 congenital cardiac left sided lesion cases reveals extensive genetic heterogeneity and complex inheritance patterns
Source: Genome Med. 2017 Oct 31;9:95. doi: 10.1186/s13073-017-0482-5 (PMC5664429; doi:10.1186/s13073-017-0482-5)
Supplement: Supplementary file 7 — LSL cohort variants observed in ClinVar and/or HGMD. Excel worksheet. (XLSX 28 kb) [file 13073_2017_482_MOESM7_ESM.xlsx]

## Sheet: TableS6-HMGDClinVarLookup
	Variant Function							Variant Frequency							Disease Association
LSL ID	Chr	Pos	Ref	Alt	Function	Gene		LSL_AC	Bin	ARIC_AC	ExAC_AC	1000G_AC	ESP_EA_AF		CLASS	DISEASE
LO1172	12	49420607	G	A	nonsynon	KMT2D		1	Novel	0	0	0	0		CV,DM	Kabuki_syndrome
LO1444	8	19809367	T	C	nonsynon	LPL		1	Novel	0	0	0	0		CV,DM	Lipoprotein_lipase_deficiency		Variants are binned according to the minor allele count (MAC) in ARIC (ARIC_AC), ExAC (ExAC_AC), 1000 Genomes (1000G_AC) and allele frequency among European Ancestry individuals in the Exome Variant Server (ESP_EA_AF). CV = ClinVar; DM= Damaging Mutation.
LO1444	8	19809367	T	C	nonsynon	LPL		1	Novel	0	0	0	0		CV,DM	Lipoprotein_lipase_deficiency
LO0128	8	126069902	A	G	nonsynon	KIAA0196		1	Novel	0	0	0	0		DM	Spastic_paraplegia
LO0090	16	2157964	G	C	nonsynon	PKD1		1	Novel	0	0	0	0		DM	Polycystic_kidney_disease_1
LO2218	16	2139949	G	T	nonsynon	PKD1		1	Novel	0	0	0	0		DM	Polycystic_kidney_disease_1
LO1595	16	2139982	C	G	nonsynon	PKD1		1	Novel	0	0	0	0		DM	Polycystic_kidney_disease_1
LO1226	2	179506964	C	G	nonsynon	TTN		1	Novel	0	0	0	0		DM	Centronuclear_myopathy
LO1226	2	179506964	C	G	nonsynon	TTN		1	Novel	0	0	0	0		DM	Dilated_cardiomyopathy
LO1226	2	179506964	C	G	nonsynon	TTN		1	Novel	0	0	0	0		DM	Centronuclear_myopathy
LO1226	2	179506964	C	G	nonsynon	TTN		1	Novel	0	0	0	0		DM	Dilated_cardiomyopathy
LO1541	11	103048382	T	A	nonsynon	DYNC2H1		1	Novel	0	0	0	0		DM	Asphyxiating_thoracic_dystrophy
LO0219	8	94794672	C	A	nonsynon	TMEM67		1	Novel	0	0	0	0		DM	COACH_syndrome
LO0785	12	49416115	G	A	stopgain	KMT2D		1	Novel	0	0	0	0		CV,DM	Kabuki_syndrome
LO1298	2	71825797	C	G	nonsynon	DYSF		1	MAC<5	0	0	1	0		DM	Muscular_dystrophy
LO0433	3	30713834	G	A	nonsynon	TGFBR2		1	MAC<5	0	0	1	0.003023		DM	Aortic_aneurysm
LO0433	3	30713834	G	A	nonsynon	TGFBR2		1	MAC<5	0	0	1	0.003023		DM	Aortic_aneurysm
LO0977	11	47354749	G	A	nonsynon	MYBPC3		1	MAC<5	1	0	0	0		DM	Cardiomyopathy
LO0854	11	71152393	G	A	nonsynon	DHCR7		1	MAC<5	1	0	0	0.000116		CV,DM	Smith-Lemli-Opitz_syndrome
LO0471	17	48263378	C	T	nonsynon	COL1A1		1	MAC<5	0	2	0	0		DM	Osteogenesis_imperfecta_I/IV
LO0321	2	71742790	G	A	nonsynon	DYSF		1	MAC<5	0	2	0	0.000116		DM	Muscular_dystrophy
LO0225	1	156104245	C	T	nonsynon	LMNA		1	MAC<5	0	2	0	0.000116		DM	Cardiomyopathy
LO0458	7	95822414	G	A	stopgain	SLC25A13		1	MAC<5	1	1	0	0		CV,DM	Hepatitis
LO0153	12	32949101	G	T	nonsynon	PKP2		2	MAC<5	0	0	3	0.000581		DM	Arrhythmogenic_right_ventricular_dysplasia/cardiomyopathy
LO1133	12	32949101	G	T	nonsynon	PKP2		2	MAC<5	0	0	3	0.000581		DM	Arrhythmogenic_right_ventricular_dysplasia/cardiomyopathy
LO0068	16	2154619	G	A	nonsynon	PKD1		1	MAC<5	4	0	0	0		DM	Polycystic_kidney_disease
LO0137	8	106813942	G	A	nonsynon	ZFPM2		4	MAC<5	0	0	5	0.004977		CV,DM	Tetralogy_of_Fallot
LO0493	8	106813942	G	A	nonsynon	ZFPM2		4	MAC<5	0	0	5	0.004977		CV,DM	Tetralogy_of_Fallot
LO1479	8	106813942	G	A	nonsynon	ZFPM2		4	MAC<5	0	0	5	0.004977		CV,DM	Tetralogy_of_Fallot
LO1493	8	106813942	G	A	nonsynon	ZFPM2		4	MAC<5	0	0	5	0.004977		CV,DM	Tetralogy_of_Fallot
LO1957	11	17408546	G	A	nonsynon	KCNJ11		1	MAC<5	0	5	0	0		DM	Hyperinsulinism
LO2060	16	2139992	T	G	nonsynon	PKD1		1	MAC<5	0	5	0	0		DM	Polycystic_kidney_disease_1
LO1226	16	2150045	C	T	nonsynon	PKD1		1	MAC<5	0	5	0	0		DM	Polycystic_kidney_disease_1
LO0392	14	23884434	C	T	nonsynon	MYH7		1	MAC>5	1	5	0	0		CV,DM	Cardiomyopathy
LO0278	8	94821126	T	C	nonsynon	TMEM67		1	MAC>5	2	4	0	0.000116		CV,DM	COACH_syndrome
LO1631	14	23885257	C	T	nonsynon	MYH7		1	MAC>5	0	7	0	0.000116		DM	Cardiomyopathy
LO0364	17	48273295	C	A	nonsynon	COL1A1		1	MAC>5	1	6	0	0		DM	Osteogenesis_imperfecta
LO0977	9	34513110	G	A	nonsynon	DNAI1		1	MAC>5	1	6	0	0.000116		CV,DM	Primary_ciliary_dyskinesia
LO0977	9	34513110	G	A	nonsynon	DNAI1		1	MAC>5	1	6	0	0.000116		CV,DM	Primary_ciliary_dyskinesia
LO1344	14	23894555	G	A	nonsynon	MYH7		1	MAC>5	1	7	0	0.000116		CV,DM	Cardiomyopathy
LO0411	11	47358992	G	A	nonsynon	MYBPC3		2	MAC>5	1	8	0	0		DM	Cardiomyopathy
LO0982	11	47358992	G	A	nonsynon	MYBPC3		2	MAC>5	1	8	0	0		DM	Cardiomyopathy
LO2168	X	55057393	G	A	UTR5	ALAS2		1	MAC>5	5	4	0	0		DM	Severe_iron_overload
LO1979	6	7581747	G	T	nonsynon	DSP		1	MAC>5	0	10	0	0.000116		DM	Cardiomyopathy
LO0315	2	189872295	C	G	nonsynon	COL3A1		1	MAC>5	4	6	0	0.000116		CV,DM	Ehlers-Danlos_syndrome_IV
LO0687	16	15844048	G	A	nonsynon	MYH11		1	MAC>5	9	0	1	0.000349		DM	Thoracic_aortic_aneurysms_and_dissections
LO0750	4	47954625	G	A	stopgain	CNGA1		1	MAC>5	1	10	0	0.000122		DM	Retinitis_pigmentosa
LO2021	8	19816888	C	T	nonsynon	LPL		1	MAC>5	14	0	0	0.000581		DM	Lipoprotein_lipase_deficiency
LO0570	8	19809316	G	C	nonsynon	LPL		1	MAC>5	0	15	0	0.000233		DM	Lipoprotein_lipase_deficiency
LO0567	16	88500057	C	A	nonsynon	ZNF469		1	MAC>5	0	18	0	0		CV,DM	Keratoconus
LO0101	6	43488700	G	A	nonsynon	POLR1C		2	MAC>5	2	17	1	0.000233		CV,DM	Treacher-Collins_syndrome
LO0408	6	43488700	G	A	nonsynon	POLR1C		2	MAC>5	2	17	1	0.000233		CV,DM	Treacher-Collins_syndrome
LO1646	11	103130659	T	C	nonsynon	DYNC2H1		1	MAC>5	6	16	0	0.000621		DM	Asphyxiating_thoracic_dystrophy
LO1344	12	111350901	T	G	nonsynon	MYL2		1	MAC>5	5	19	0	0.000581		CV,DM	Cardiomyopathy
LO0288	4	47939552	G	A	nonsynon	CNGA1		2	MAC>5	23	0	1	0.001584		CV,DM	Retinitis_pigmentosa
LO1997	4	47939552	G	A	nonsynon	CNGA1		2	MAC>5	23	0	1	0.001584		CV,DM	Retinitis_pigmentosa
LO1109	11	2549229	C	T	nonsynon	KCNQ1		2	MAC>5	0	22	3	0.000465		DM	Long_QT_syndrome
LO1957	11	2549229	C	T	nonsynon	KCNQ1		2	MAC>5	0	22	3	0.000465		DM	Long_QT_syndrome
LO0499	11	47364285	C	T	nonsynon	MYBPC3		2	MAC>5	3	25	0	0.000354		CV,DM	Cardiomyopathy
LO2009	11	47364285	C	T	nonsynon	MYBPC3		2	MAC>5	3	25	0	0.000354		CV,DM	Cardiomyopathy
LO2012	7	42007506	G	A	nonsynon	GLI3		1	MAC>5	4	24	0	0.000349		CV,DM	Greig_cephalopolysyndactyly_syndrome
LO0829	6	7581198	A	G	nonsynon	DSP		1	MAC>5	6	22	0	0		DM	Arrhythmogenic_right_ventricular_dysplasia/cardiomyopathy
LO2051	14	23862177	C	G	nonsynon	MYH6		1	MAC>5	1	28	0	0		CV,DM	Cardiomyopathy
LO1283	6	121769078	G	A	nonsynon	GJA1		1	MAC>5	0	30	0	0		CV,DM	Heart_malformations
LO1403	1	225599113	G	A	nonsynon	LBR		1	MAC>5	3	27	0	0		CV,DM	Reynolds_syndrome
LO2093	11	103091449	A	G	nonsynon	DYNC2H1		1	MAC>5	3	31	0	0.000365		CV,DM	Asphyxiating_thoracic_dystrophy
LO0683	12	111356964	C	T	nonsynon	MYL2		1	MAC>5	4	37	0	0.000698		CV,DM	Cardiomyopathy
LO2303	11	47374186	C	G	nonsynon	MYBPC3		1	MAC>5	6	36	0	0.000842		CV,DM	Cardiomyopathy
LO0263	17	68172409	A	G	nonsynon	KCNJ2		3	MAC>5	2	45	1	0.000233		DM	Long_QT_syndrome
LO0899	17	68172409	A	G	nonsynon	KCNJ2		3	MAC>5	2	45	1	0.000233		DM	Long_QT_syndrome
LO2178	17	68172409	A	G	nonsynon	KCNJ2		3	MAC>5	2	45	1	0.000233		DM	Long_QT_syndrome
LO1200	1	156105062	A	G	nonsynon	LMNA		1	MAC>5	3	48	1	0.000465		DM	Partial_lipodystrophy
LO1520	5	112102960	C	T	nonsynon	APC		1	MAC>5	3	48	1	0.001047		DM	Adenomatous_polyposis_coli
LO2090	5	13735418	G	T	nonsynon	DNAH5		1	MAC>5	7	45	0	0		DM	Primary_ciliary_dyskinesia
LO0758	19	39994863	G	A	nonsynon	DLL3		1	MAC>5	3	50	0	0.000581		DM	Vertebral_malformation
LO0416	18	29101120	G	T	nonsynon	DSG2		1	MAC>5	16	37	0	0.00109		DM	Cardiomyopathy
LO0124	19	48342749	A	G	nonsynon	CRX		1	MAC>5	7	49	1	0.000349		DM	Leber_congenital_amaurosis
LO1550	3	9985083	C	T	nonsynon	CRELD1		1	MAC>5	8	48	1	0.001163		DM	Cardiac_atrioventricular_septal_defect
LO1550	3	9985083	C	T	nonsynon	CRELD1		1	MAC>5	8	48	1	0.001163		DM	Cardiac_atrioventricular_septal_defect
LO0315	14	23857530	C	T	nonsynon	MYH6		2	MAC>5	11	47	0	0.000116		DM	Cardiac_dysrhythmia
LO0516	14	23857530	C	T	nonsynon	MYH6		2	MAC>5	11	47	0	0.000116		DM	Cardiac_dysrhythmia
LO1210	2	71892383	C	T	nonsynon	DYSF		2	MAC>5	13	59	0	0.001163		DM	Muscular_dystrophy
LO1689	2	71892383	C	T	nonsynon	DYSF		2	MAC>5	13	59	0	0.001163		DM	Muscular_dystrophy
LO0471	10	88476387	A	C	nonsynon	LDB3		1	MAC>5	4	76	0	0.00093		DM	Cardiomyopathy
LO0700	10	88441437	C	T	nonsynon	LDB3		1	MAC>5	9	68	3	0.000233		CV,DM	Cardiomyopathy
LO0257	3	9985136	C	T	nonsynon	CRELD1		1	MAC>5	5	77	1	0.001628		DM	Cardiac_atrioventricular_septal_defect
LO0257	3	9985136	C	T	nonsynon	CRELD1		1	MAC>5	5	77	1	0.001628		DM	Cardiac_atrioventricular_septal_defect
LO0392	4	114288920	C	A	nonsynon	ANK2		2	MAC>5	12	75	0	0.001047		CV,DM	Cardiac_arrhythmia
LO1559	4	114288920	C	A	nonsynon	ANK2		2	MAC>5	12	75	0	0.001047		CV,DM	Cardiac_arrhythmia
LO0392	4	114288920	C	A	nonsynon	ANK2		2	MAC>5	12	75	0	0.001047		CV,DM	Cardiac_arrhythmia
LO1559	4	114288920	C	A	nonsynon	ANK2		2	MAC>5	12	75	0	0.001047		CV,DM	Cardiac_arrhythmia
LO0997	11	47364234	C	T	nonsynon	MYBPC3		1	MAC>5	3	82	6	0.000351		DM	Cardiomyopathy
LO0231	11	47371592	G	A	nonsynon	MYBPC3		3	MAC>5	0	95	3	0.00012		DM	Cardiomyopathy
LO0601	11	47371592	G	A	nonsynon	MYBPC3		3	MAC>5	0	95	3	0.00012		DM	Cardiomyopathy
LO0837	11	47371592	G	A	nonsynon	MYBPC3		3	MAC>5	0	95	3	0.00012		DM	Cardiomyopathy
LO0131	11	71152447	C	T	stopgain	DHCR7		2	MAC>5	16	82	0	0.001048		CV,DM	Smith-Lemli-Opitz_syndrome
LO1951	11	71152447	C	T	stopgain	DHCR7		2	MAC>5	16	82	0	0.001048		CV,DM	Smith-Lemli-Opitz_syndrome
LO0258	18	28672114	C	T	nonsynon	DSC2		4	MAC>5	14	90	0	0.000814		DM	Arrhythmogenic_right_ventricular_dysplasia/cardiomyopathy
LO0315	18	28672114	C	T	nonsynon	DSC2		4	MAC>5	14	90	0	0.000814		DM	Arrhythmogenic_right_ventricular_dysplasia/cardiomyopathy
LO0527	18	28672114	C	T	nonsynon	DSC2		4	MAC>5	14	90	0	0.000814		DM	Arrhythmogenic_right_ventricular_dysplasia/cardiomyopathy
LO1391	18	28672114	C	T	nonsynon	DSC2		4	MAC>5	14	90	0	0.000814		DM	Arrhythmogenic_right_ventricular_dysplasia/cardiomyopathy
LO1350	2	71838438	C	G	nonsynon	DYSF		1	MAC>5	12	90	5	0.000814		DM	Muscular_dystrophy
LO0458	4	88957446	G	A	nonsynon	PKD2		3	MAC>5	14	95	0	0.001163		DM	Polycystic_kidney_disease
LO0750	4	88957446	G	A	nonsynon	PKD2		3	MAC>5	14	95	0	0.001163		DM	Polycystic_kidney_disease
LO0829	4	88957446	G	A	nonsynon	PKD2		3	MAC>5	14	95	0	0.001163		DM	Polycystic_kidney_disease
LO0152	8	97172565	T	C	nonsynon	GDF6		3	MAC>5	0	110	2	0.000233		DM	Ocular_&_skeletal_abnormalities
LO0268	8	97172565	T	C	nonsynon	GDF6		3	MAC>5	0	110	2	0.000233		DM	Ocular_&_skeletal_abnormalities
LO2159	8	97172565	T	C	nonsynon	GDF6		3	MAC>5	0	110	2	0.000233		DM	Ocular_&_skeletal_abnormalities
LO0465	6	7584376	C	G	nonsynon	DSP		1	MAC>5	9	103	0	0.000349		DM	Cardiomyopathy
LO0134	14	23892910	A	G	nonsynon	MYH7		1	MAC>5	14	110	1	0.002209		CV,DM	Increased_left_ventricular_wall_thickness
LO0288	12	114837364	T	C	nonsynon	TBX5		3	MAC>5	9	116	1	0.001163		DM	Holt-Oram_syndrome
LO0509	12	114837364	T	C	nonsynon	TBX5		3	MAC>5	9	116	1	0.001163		DM	Holt-Oram_syndrome
LO0870	12	114837364	T	C	nonsynon	TBX5		3	MAC>5	9	116	1	0.001163		DM	Holt-Oram_syndrome
LO1146	15	58957371	C	G	nonsynon	ADAM10		1	MAC>5	15	119	2	0.000582		DM	Alzheimer_disease
LO0896	5	112178112	C	T	nonsynon	APC		2	MAC>5	17	120	1	0.001512		DM	Adenomatous_polyposis_coli
LO2015	5	112178112	C	T	nonsynon	APC		2	MAC>5	17	120	1	0.001512		DM	Adenomatous_polyposis_coli
LO1344	11	2608850	G	T	nonsynon	KCNQ1		1	MAC>5	6	133	1	0.000814		DM	Long_QT_syndrome
LO1991	16	3820773	G	A	nonsynon	CREBBP		1	MAC>5	38	103	0	0.00186		DM	Rubinstein-Taybi_syndrome
LO0632	14	23862646	C	A	nonsynon	MYH6		1	MAC>5	22	119	1	0.001279		CV,DM	Cardiomyopathy
LO1035	12	81101832	G	T	nonsynon	MYF6		1	MAC>5	21	138	2	0.001395		CV,DM	Elevated_creatine_kinase_levels
LO0258	16	86602272	A	G	nonsynon	FOXC2		1	MAC>5	32	129	0	0.001398		DM	Lymphoedema
LO1336	12	33031309	T	C	nonsynon	PKP2		1	MAC>5	14	148	0	0.001862		DM	Arrhythmogenic_right_ventricular_cardiomyopathy
LO0631	1	156108510	C	T	nonsynon	LMNA		1	MAC>5	24	147	0	0.001047		CV,DM	Cardiomyopathy
LO0605	22	36682873	A	G	nonsynon	MYH9		4	MAC>5	14	156	2	0.001395		DM	MYH9_related_disease
LO0747	22	36682873	A	G	nonsynon	MYH9		4	MAC>5	14	156	2	0.001395		DM	MYH9_related_disease
LO1232	22	36682873	A	G	nonsynon	MYH9		4	MAC>5	14	156	2	0.001395		DM	MYH9_related_disease
LO1532	22	36682873	A	G	nonsynon	MYH9		4	MAC>5	14	156	2	0.001395		DM	MYH9_related_disease
LO1172	3	30733044	T	A	nonsynon	TGFBR2		2	MAC>5	13	170	0	0.002093		DM	Aortic_aneurysm
LO1585	3	30733044	T	A	nonsynon	TGFBR2		2	MAC>5	13	170	0	0.002093		DM	Aortic_aneurysm
LO1172	3	30733044	T	A	nonsynon	TGFBR2		2	MAC>5	13	170	0	0.002093		DM	Aortic_aneurysm
LO1585	3	30733044	T	A	nonsynon	TGFBR2		2	MAC>5	13	170	0	0.002093		DM	Aortic_aneurysm
LO0362	12	98927312	C	T	nonsynon	TMPO		1	MAC>5	29	172	2	0.001512		DM	Muscular_dystrophy
LO0471	2	189855743	G	A	nonsynon	COL3A1		3	MAC>5	40	165	1	0.00384		DM	Ehlers-Danlos_syndrome
LO0985	2	189855743	G	A	nonsynon	COL3A1		3	MAC>5	40	165	1	0.00384		DM	Ehlers-Danlos_syndrome
LO1129	2	189855743	G	A	nonsynon	COL3A1		3	MAC>5	40	165	1	0.00384		DM	Ehlers-Danlos_syndrome
LO1374	16	2156159	G	A	nonsynon	PKD1		1	MAC>5	24	189	0	0.000954		DM	Polycystic_kidney_disease_1
LO0364	11	47359047	C	T	nonsynon	MYBPC3		2	MAC>5	27	203	0	0.001758		CV,DM	Cardiomyopathy
LO0373	11	47359047	C	T	nonsynon	MYBPC3		2	MAC>5	27	203	0	0.001758		CV,DM	Cardiomyopathy
LO0287	5	13781044	G	C	nonsynon	DNAH5		1	MAC>5	27	212	1	0.002558		DM	Primary_ciliary_dyskinesia
LO2057	8	11615928	G	A	nonsynon	GATA4		1	MAC>5	4	257	0	0		CV,DM	Congenital_heart_defects
LO0162	16	15872688	G	A	nonsynon	MYH11		1	MAC>5	45	236	2	0.003256		DM	Altered_myosin_contractile_function
LO0134	2	71738977	G	A	nonsynon	DYSF		6	MAC>5	41	251	4	0.004223		DM	Muscular_dystrophy
LO0632	2	71738977	G	A	nonsynon	DYSF		6	MAC>5	41	251	4	0.004223		DM	Muscular_dystrophy
LO1101	2	71738977	G	A	nonsynon	DYSF		6	MAC>5	41	251	4	0.004223		DM	Muscular_dystrophy
LO1172	2	71738977	G	A	nonsynon	DYSF		6	MAC>5	41	251	4	0.004223		DM	Muscular_dystrophy
LO2033	2	71738977	G	A	nonsynon	DYSF		6	MAC>5	41	251	4	0.004223		DM	Muscular_dystrophy
LO2239	2	71738977	G	A	nonsynon	DYSF		6	MAC>5	41	251	4	0.004223		DM	Muscular_dystrophy
LO0369	16	2158419	G	A	nonsynon	PKD1		2	COMMON	50	262	0	0.002796		DM	Polycystic_kidney_disease_1
LO1585	16	2158419	G	A	nonsynon	PKD1		2	COMMON	50	262	0	0.002796		DM	Polycystic_kidney_disease_1
LO0769	12	32977026	C	T	nonsynon	PKP2		3	COMMON	32	287	1	0.004651		CV,DM	Arrhythmogenic_right_ventricular_cardiomyopathy
LO1459	12	32977026	C	T	nonsynon	PKP2		3	COMMON	32	287	1	0.004651		CV,DM	Arrhythmogenic_right_ventricular_cardiomyopathy
LO2170	12	32977026	C	T	nonsynon	PKP2		3	COMMON	32	287	1	0.004651		CV,DM	Arrhythmogenic_right_ventricular_cardiomyopathy
LO0176	18	29111109	G	A	nonsynon	DSG2		1	COMMON	38	310	0	0.002068		CV,DM	Cardiomyopathy
LO0131	4	114286207	T	A	nonsynon	ANK2		3	COMMON	30	332	4	0.00314		CV,DM	Cardiac_arrhythmia
LO0295	4	114286207	T	A	nonsynon	ANK2		3	COMMON	30	332	4	0.00314		CV,DM	Cardiac_arrhythmia
LO1476	4	114286207	T	A	nonsynon	ANK2		3	COMMON	30	332	4	0.00314		CV,DM	Cardiac_arrhythmia
LO1330	4	114294537	G	A	nonsynon	ANK2		2	COMMON	40	324	3	0.004186		CV,DM	Cardiac_arrhythmia
LO2159	4	114294537	G	A	nonsynon	ANK2		2	COMMON	40	324	3	0.004186		CV,DM	Cardiac_arrhythmia
LO1330	4	114294537	G	A	nonsynon	ANK2		2	COMMON	40	324	3	0.004186		CV,DM	Cardiac_arrhythmia
LO2159	4	114294537	G	A	nonsynon	ANK2		2	COMMON	40	324	3	0.004186		CV,DM	Cardiac_arrhythmia
LO0516	4	88989111	G	A	nonsynon	PKD2		1	COMMON	37	336	7	0.002558		DM	Polycystic_kidney_disease_2
LO1541	9	103046765	G	C	nonsynon	INVS		1	COMMON	42	400	7	0.002442		DM	Nephronophthisis_2
LO1541	9	103046765	G	C	nonsynon	INVS		1	COMMON	42	400	7	0.002442		DM	Nephronophthisis_2
LO0338	6	129670493	C	T	nonsynon	LAMA2		1	COMMON	38	406	8	0.004419		DM	Muscular_dystrophy
LO2003	16	2139814	G	A	nonsynon	PKD1		1	COMMON	39	449	7	0.003434		DM	Polycystic_kidney_disease_1
LO0373	2	71896835	G	A	nonsynon	DYSF		9	COMMON	41	474	7	0.003953		DM	Muscular_dystrophy
LO0590	2	71896835	G	A	nonsynon	DYSF		9	COMMON	41	474	7	0.003953		DM	Muscular_dystrophy
LO1164	2	71896835	G	A	nonsynon	DYSF		9	COMMON	41	474	7	0.003953		DM	Muscular_dystrophy
LO1529	2	71896835	G	A	nonsynon	DYSF		9	COMMON	41	474	7	0.003953		DM	Muscular_dystrophy
LO1669	2	71896835	G	A	nonsynon	DYSF		9	COMMON	41	474	7	0.003953		DM	Muscular_dystrophy
LO1702	2	71896835	G	A	nonsynon	DYSF		9	COMMON	41	474	7	0.003953		DM	Muscular_dystrophy
LO2003	2	71896835	G	A	nonsynon	DYSF		9	COMMON	41	474	7	0.003953		DM	Muscular_dystrophy
LO2060	2	71896835	G	A	nonsynon	DYSF		9	COMMON	41	474	7	0.003953		DM	Muscular_dystrophy
LO2116	2	71896835	G	A	nonsynon	DYSF		9	COMMON	41	474	7	0.003953		DM	Muscular_dystrophy
LO0090	12	31242081	G	A	nonsynon	DDX11		22	COMMON	0	575	0	0		CV,DM	Warsaw_breakage_syndrome
LO0210	12	31242081	G	A	nonsynon	DDX11		22	COMMON	0	575	0	0		CV,DM	Warsaw_breakage_syndrome
LO0225	12	31242081	G	A	nonsynon	DDX11		22	COMMON	0	575	0	0		CV,DM	Warsaw_breakage_syndrome
LO0258	12	31242081	G	A	nonsynon	DDX11		22	COMMON	0	575	0	0		CV,DM	Warsaw_breakage_syndrome
LO0260	12	31242081	G	A	nonsynon	DDX11		22	COMMON	0	575	0	0		CV,DM	Warsaw_breakage_syndrome
LO0350	12	31242081	G	A	nonsynon	DDX11		22	COMMON	0	575	0	0		CV,DM	Warsaw_breakage_syndrome
LO0432	12	31242081	G	A	nonsynon	DDX11		22	COMMON	0	575	0	0		CV,DM	Warsaw_breakage_syndrome
LO0468	12	31242081	G	A	nonsynon	DDX11		22	COMMON	0	575	0	0		CV,DM	Warsaw_breakage_syndrome
LO0490	12	31242081	G	A	nonsynon	DDX11		22	COMMON	0	575	0	0		CV,DM	Warsaw_breakage_syndrome
LO0632	12	31242081	G	A	nonsynon	DDX11		22	COMMON	0	575	0	0		CV,DM	Warsaw_breakage_syndrome
LO0683	12	31242081	G	A	nonsynon	DDX11		22	COMMON	0	575	0	0		CV,DM	Warsaw_breakage_syndrome
LO0788	12	31242081	G	A	nonsynon	DDX11		22	COMMON	0	575	0	0		CV,DM	Warsaw_breakage_syndrome
LO0935	12	31242081	G	A	nonsynon	DDX11		22	COMMON	0	575	0	0		CV,DM	Warsaw_breakage_syndrome
LO0938	12	31242081	G	A	nonsynon	DDX11		22	COMMON	0	575	0	0		CV,DM	Warsaw_breakage_syndrome
LO0948	12	31242081	G	A	nonsynon	DDX11		22	COMMON	0	575	0	0		CV,DM	Warsaw_breakage_syndrome
LO0977	12	31242081	G	A	nonsynon	DDX11		22	COMMON	0	575	0	0		CV,DM	Warsaw_breakage_syndrome
LO1017	12	31242081	G	A	nonsynon	DDX11		22	COMMON	0	575	0	0		CV,DM	Warsaw_breakage_syndrome
LO1022	12	31242081	G	A	nonsynon	DDX11		22	COMMON	0	575	0	0		CV,DM	Warsaw_breakage_syndrome
LO1109	12	31242081	G	A	nonsynon	DDX11		22	COMMON	0	575	0	0		CV,DM	Warsaw_breakage_syndrome
LO1146	12	31242081	G	A	nonsynon	DDX11		22	COMMON	0	575	0	0		CV,DM	Warsaw_breakage_syndrome
LO1232	12	31242081	G	A	nonsynon	DDX11		22	COMMON	0	575	0	0		CV,DM	Warsaw_breakage_syndrome
LO1298	12	31242081	G	A	nonsynon	DDX11		22	COMMON	0	575	0	0		CV,DM	Warsaw_breakage_syndrome
LO1382	12	31242081	G	A	nonsynon	DDX11		22	COMMON	0	575	0	0		CV,DM	Warsaw_breakage_syndrome
LO1385	12	31242081	G	A	nonsynon	DDX11		22	COMMON	0	575	0	0		CV,DM	Warsaw_breakage_syndrome
LO1391	12	31242081	G	A	nonsynon	DDX11		22	COMMON	0	575	0	0		CV,DM	Warsaw_breakage_syndrome
LO1423	12	31242081	G	A	nonsynon	DDX11		22	COMMON	0	575	0	0		CV,DM	Warsaw_breakage_syndrome
LO1468	12	31242081	G	A	nonsynon	DDX11		22	COMMON	0	575	0	0		CV,DM	Warsaw_breakage_syndrome
LO1479	12	31242081	G	A	nonsynon	DDX11		22	COMMON	0	575	0	0		CV,DM	Warsaw_breakage_syndrome
LO1559	12	31242081	G	A	nonsynon	DDX11		22	COMMON	0	575	0	0		CV,DM	Warsaw_breakage_syndrome
LO1574	12	31242081	G	A	nonsynon	DDX11		22	COMMON	0	575	0	0		CV,DM	Warsaw_breakage_syndrome
LO2080	12	31242081	G	A	nonsynon	DDX11		22	COMMON	0	575	0	0		CV,DM	Warsaw_breakage_syndrome
LO2202	12	31242081	G	A	nonsynon	DDX11		22	COMMON	0	575	0	0		CV,DM	Warsaw_breakage_syndrome
LO2244	12	31242081	G	A	nonsynon	DDX11		22	COMMON	0	575	0	0		CV,DM	Warsaw_breakage_syndrome
LO2303	12	31242081	G	A	nonsynon	DDX11		22	COMMON	0	575	0	0		CV,DM	Warsaw_breakage_syndrome
LO2312	12	31242081	G	A	nonsynon	DDX11		22	COMMON	0	575	0	0		CV,DM	Warsaw_breakage_syndrome
LO0189	16	2161150	G	A	nonsynon	PKD1		2	COMMON	51	291	3	0.004078		DM	Polycystic_kidney_disease_1
LO0711	16	2161150	G	A	nonsynon	PKD1		2	COMMON	51	291	3	0.004078		DM	Polycystic_kidney_disease_1
